# Supplementary material for: (Nitrato-κO){N,N,N′,N′-tetra­kis­[(1H-benzimidazol-2-yl-κN 3)meth­yl]cyclo­hexane-1,2-diamine}­lead(II) hemiaqua­{N,N,N′,N′-tetra­kis­[(1H-benzimidazol-2-yl-κN 3)meth­yl]cyclo­hexane-1,2-diamine}­lead(II) trinitrate dihydrate
Source: Acta Crystallogr Sect E Struct Rep Online. 2011 Nov 30;67(Pt 12):m1854–5. doi: 10.1107/S1600536811050082 (PMC3238748; doi:10.1107/S1600536811050082)
Supplement: Supplementary file 1 [file e-67-m1854-sup1.cif]

##############################################################################
#                                                                            #
# This CIF contains the data in a paper accepted for publication in          #
# Acta Crystallographica Section E. It conforms to the requirements of       #
# Notes for Authors for Acta Crystallographica Section E, and has been       #
# peer reviewed under the auspices of the IUCr Commission on Journals.       #
#                                                                            #
# Full details of the Crystallographic Information File format               #
# are given in the paper "The Crystallographic Information File (CIF):       #
# a New Standard Archive File for Crystallography" by S. R. Hall, F. H.      #
# Allen and I. D. Brown [Acta Cryst. (1991), A47, 655-685].                  #
#                                                                            #
# The current version of the core CIF dictionary is obtainable from          #
# ftp://ftp.iucr.org/pub/cif_core.dic.                                       #
#                                                                            #
# Software is freely available for graphical display of the structure(s)     #
# in this CIF. For information consult the CIF software page                 #
# http://www.iucr.org/resources/cif/software.                                #
#                                                                            #
# This file may be used for bona fide research purposes within the           #
# scientific community so long as proper attribution is given to the journal # 
# article from which it was obtained.                                        #
#                                                                            #
##############################################################################
data_global
_audit_creation_method     'form.cif (version 2.0)'
_journal_data_validation_number     ?
_journal_date_recd_electronic     2011-09-28
_journal_date_accepted     2011-11-22
_journal_name_full     'Acta Crystallographica, Section E'
_journal_year     2011
_journal_volume     67
_journal_issue     12
_journal_page_first     m1854
_journal_page_last     m1855
_journal_paper_category     QM
_journal_paper_doi     10.1107/S1600536811050082
_journal_coeditor_code     LH5344
_publ_contact_author_name     'Prof. Xiao, Zuo-an'
_publ_contact_author_address
;
      School of chemical engineering and food science
      Xiangfan University
      Xiangfan 441053
      People's Republic of China
;
_publ_contact_author_email     'blueice8250@yahoo.com.cn'
_publ_contact_author_fax     ?
_publ_contact_author_phone     '0086-0710-3592609'
_publ_section_title
;\
(Nitrato-\k<i>O</i>){<i>N</i>,<i>N</i>,<i>N'</i>,<i>N'</i>-tetrakis[(1<i>H</i>-\
benzimidazol-2-yl-\k<i>N</i>^3^)methyl]cyclohexane-1,2-diamine}lead(II)
hemiaqua{<i>N</i>,<i>N</i>,<i>N'</i>,<i>N'</i>-tetrakis[(1<i>H</i>-\
benzimidazol-2-yl-\k<i>N</i>^3^)methyl]cyclohexane-1,2-diamine}lead(II)
trinitrate dihydrate
;
loop_
    _publ_author_name
    _publ_author_address
    'Xiao, Zuo-an'
;     School of Chemical Engineering and Food Science
      Xiangfan University
      Xiangfan 441053
      People's Republic of China
;
    'Jiang, Ting-ting'
;     School of Chemical Engineering and Food Science
      Xiangfan University
      Xiangfan 441053
      People's Republic of China
;
data_I
_audit_creation_method     SHELXL-97
_chemical_name_systematic
;
(Nitrato-\k<i>O</i>){<i>N</i>,<i>N</i>,<i>N'</i>,<i>N'</i>-tetrakis[(1<i>H</i>-
benzimidazol-2-yl-\k<i>N</i>^3^)methyl]cyclohexane-1,2-diamine}lead(II)
hemiaqua{<i>N</i>,<i>N</i>,<i>N'</i>,<i>N'</i>-tetrakis[(1<i>H</i>-
benzimidazol-2-yl-\k<i>N</i>^3^)methyl]cyclohexane-1,2-diamine}lead(II)
trinitrate dihydrate
;
_chemical_name_common     ?
_chemical_formula_moiety
               'C38 H38 N11 O3 Pb +, C38 H39 N10 O0.5 Pb 2+, 3(N O3 -), 2(H2 O)'
_chemical_formula_sum     'C76 H81 N24 O14.5 Pb2'
_chemical_formula_iupac
         '[Pb (N O3) (C38 H38 N10)] [Pb (C38 H38 N10) (H2 O)0.5] (N O3)3, 2H2 O'
_chemical_formula_weight     1978.0
_chemical_melting_point     ?
_symmetry_cell_setting     triclinic
_symmetry_space_group_name_H-M     'P -1'
_symmetry_space_group_name_Hall     '-P 1'
loop_
    _symmetry_equiv_pos_as_xyz
    'x, y, z'
    '-x, -y, -z'
_cell_length_a     12.5485(8)
_cell_length_b     18.5378(11)
_cell_length_c     19.2839(12)
_cell_angle_alpha     64.5160(10)
_cell_angle_beta     81.957(2)
_cell_angle_gamma     79.6750(10)
_cell_volume     3973.9(4)
_cell_formula_units_Z     2
_cell_measurement_reflns_used     6234
_cell_measurement_theta_min     2.29
_cell_measurement_theta_max     21.77
_cell_measurement_temperature     298(2)
_exptl_crystal_description     block
_exptl_crystal_colour     pale-yellow
_exptl_crystal_size_max     0.20
_exptl_crystal_size_mid     0.10
_exptl_crystal_size_min     0.10
_exptl_crystal_density_diffrn     1.653
_exptl_crystal_density_meas     ?
_exptl_crystal_density_method     'not measured'
_exptl_crystal_F_000     1972
_exptl_absorpt_coefficient_mu     4.312
_exptl_absorpt_correction_type     multi-scan
_exptl_absorpt_process_details     '(SADABS; Sheldrick, 1996)'
_exptl_absorpt_correction_T_min     0.4793
_exptl_absorpt_correction_T_max     0.6724
_exptl_special_details     ?
_diffrn_ambient_temperature     298(2)
_diffrn_radiation_type     MoK\a
_diffrn_radiation_wavelength     0.71073
_diffrn_radiation_source     'fine-focus sealed tube'
_diffrn_radiation_monochromator     graphite
_diffrn_measurement_device_type     'Bruker SMART CCD'
_diffrn_measurement_method     '\f and \w scans'
_diffrn_detector_area_resol_mean     ?
_diffrn_reflns_number     41656
_diffrn_reflns_av_R_equivalents     0.0542
_diffrn_reflns_av_sigmaI/netI     0.0725
_diffrn_reflns_theta_min     1.65
_diffrn_reflns_theta_max     26.00
_diffrn_reflns_theta_full     26.00
_diffrn_measured_fraction_theta_max     0.995
_diffrn_measured_fraction_theta_full     0.995
_diffrn_reflns_limit_h_min     -15
_diffrn_reflns_limit_h_max     15
_diffrn_reflns_limit_k_min     -22
_diffrn_reflns_limit_k_max     22
_diffrn_reflns_limit_l_min     -23
_diffrn_reflns_limit_l_max     23
_diffrn_standards_number     0
_diffrn_standards_interval_count     0
_diffrn_standards_interval_time     0
_diffrn_standards_decay_%     0
_refine_special_details
;
 Refinement of F^2^ against ALL reflections.  The weighted R-factor wR and
 goodness of fit S are based on F^2^, conventional R-factors R are based
 on F, with F set to zero for negative F^2^. The threshold expression of
 F^2^ > 2sigma(F^2^) is used only for calculating R-factors(gt) etc. and is
 not relevant to the choice of reflections for refinement.  R-factors based
 on F^2^ are statistically about twice as large as those based on F, and R-
 factors based on ALL data will be even larger.
;
_reflns_number_total     15546
_reflns_number_gt     11020
_reflns_threshold_expression     I>2\s(I)
_refine_ls_structure_factor_coef     Fsqd
_refine_ls_matrix_type     full
_refine_ls_R_factor_all     0.0720
_refine_ls_R_factor_gt     0.0448
_refine_ls_wR_factor_gt     0.0889
_refine_ls_wR_factor_ref     0.1008
_refine_ls_goodness_of_fit_ref     0.961
_refine_ls_restrained_S_all     0.961
_refine_ls_number_reflns     15546
_refine_ls_number_parameters     1051
_refine_ls_number_restraints     0
_refine_ls_hydrogen_treatment     constr
_refine_ls_weighting_scheme     calc
_refine_ls_weighting_details
                 'calc w=1/[\s^2^(Fo^2^)+(0.0424P)^2^] where P=(Fo^2^+2Fc^2^)/3'
_atom_sites_solution_hydrogens     geom
_atom_sites_solution_primary     direct
_atom_sites_solution_secondary     difmap
_refine_ls_shift/su_max     0.004
_refine_ls_shift/su_mean     0.001
_refine_diff_density_max     1.807
_refine_diff_density_min     -0.543
_refine_ls_extinction_method     none
_refine_ls_extinction_coef     ?
loop_
    _atom_type_symbol
    _atom_type_description
    _atom_type_scat_dispersion_real
    _atom_type_scat_dispersion_imag
    _atom_type_scat_source
    'C' 'C' 0.0033 0.0016
                         'International Tables Vol C Tables 4.2.6.8 and 6.1.1.4'
    'H' 'H' 0.0000 0.0000
                         'International Tables Vol C Tables 4.2.6.8 and 6.1.1.4'
    'N' 'N' 0.0061 0.0033
                         'International Tables Vol C Tables 4.2.6.8 and 6.1.1.4'
    'O' 'O' 0.0106 0.0060
                         'International Tables Vol C Tables 4.2.6.8 and 6.1.1.4'
    'Pb' 'Pb' -3.3944 10.1111
                         'International Tables Vol C Tables 4.2.6.8 and 6.1.1.4'
_computing_data_collection     'SMART (Bruker, 2001)'
_computing_cell_refinement     'SAINT (Bruker, 2001)'
_computing_data_reduction     'SAINT (Bruker, 2001)'
_computing_structure_solution     'SHELXS97 (Sheldrick, 2008)'
_computing_structure_refinement     'SHELXL97 (Sheldrick, 2008)'
_computing_molecular_graphics     'PLATON (Spek, 2009)'
_computing_publication_material     'SHELXTL (Sheldrick, 2008)'
loop_
    _atom_site_type_symbol
    _atom_site_label
    _atom_site_fract_x
    _atom_site_fract_y
    _atom_site_fract_z
    _atom_site_U_iso_or_equiv
    _atom_site_adp_type
    _atom_site_calc_flag
    _atom_site_refinement_flags
    _atom_site_occupancy
    _atom_site_symmetry_multiplicity
    _atom_site_disorder_assembly
    _atom_site_disorder_group
    Pb Pb1 0.309639(17) 0.243463(14) 0.136457(13) 0.03888(8) Uani d . 1 1 . .
    C C1A 0.0342(4) 0.3300(4) 0.1408(3) 0.0370(14) Uani d . 1 1 . .
    H H1A 0.0118 0.2862 0.1889 0.044 Uiso calc R 1 1 . .
    C C2A 0.0929(4) 0.3804(3) 0.1633(3) 0.0361(14) Uani d . 1 1 . .
    H H2A 0.1120 0.4259 0.1155 0.043 Uiso calc R 1 1 . .
    C C3A 0.0170(5) 0.4164(4) 0.2130(3) 0.0456(16) Uani d . 1 1 . .
    H H3A1 -0.0046 0.3732 0.2609 0.055 Uiso calc R 1 1 . .
    H H3A2 0.0556 0.4498 0.2253 0.055 Uiso calc R 1 1 . .
    C C4A -0.0831(5) 0.4665(4) 0.1727(4) 0.0542(18) Uani d . 1 1 . .
    H H4A1 -0.1299 0.4877 0.2061 0.065 Uiso calc R 1 1 . .
    H H4A2 -0.0623 0.5118 0.1262 0.065 Uiso calc R 1 1 . .
    C C5A -0.1429(5) 0.4166(4) 0.1526(4) 0.0539(18) Uani d . 1 1 . .
    H H5A1 -0.2051 0.4500 0.1246 0.065 Uiso calc R 1 1 . .
    H H5A2 -0.1694 0.3743 0.1994 0.065 Uiso calc R 1 1 . .
    C C6A -0.0698(5) 0.3789(4) 0.1033(4) 0.0498(17) Uani d . 1 1 . .
    H H6A1 -0.1097 0.3440 0.0939 0.060 Uiso calc R 1 1 . .
    H H6A2 -0.0510 0.4213 0.0539 0.060 Uiso calc R 1 1 . .
    C C7A 0.1821(4) 0.2867(4) 0.2825(3) 0.0413(15) Uani d . 1 1 . .
    H H7A1 0.1272 0.2523 0.2912 0.050 Uiso calc R 1 1 . .
    H H7A2 0.1559 0.3213 0.3090 0.050 Uiso calc R 1 1 . .
    C C8A 0.2844(5) 0.2358(4) 0.3148(3) 0.0408(15) Uani d . 1 1 . .
    C C9A 0.4048(6) 0.1643(4) 0.3983(4) 0.0524(17) Uani d . 1 1 . .
    C C10A 0.4669(6) 0.1237(4) 0.4619(4) 0.068(2) Uani d . 1 1 . .
    H H10A 0.4426 0.1252 0.5091 0.081 Uiso calc R 1 1 . .
    C C11A 0.5644(7) 0.0817(5) 0.4524(5) 0.079(2) Uani d . 1 1 . .
    H H11A 0.6078 0.0546 0.4938 0.095 Uiso calc R 1 1 . .
    C C12A 0.6001(6) 0.0785(5) 0.3827(5) 0.075(2) Uani d . 1 1 . .
    H H12A 0.6669 0.0490 0.3785 0.091 Uiso calc R 1 1 . .
    C C13A 0.5396(6) 0.1179(4) 0.3189(5) 0.066(2) Uani d . 1 1 . .
    H H13A 0.5637 0.1147 0.2723 0.080 Uiso calc R 1 1 . .
    C C14A 0.4406(5) 0.1627(4) 0.3277(4) 0.0444(15) Uani d . 1 1 . .
    C C15A 0.2697(5) 0.3977(4) 0.1865(3) 0.0393(14) Uani d . 1 1 . .
    H H15A 0.3316 0.3724 0.2177 0.047 Uiso calc R 1 1 . .
    H H15B 0.2300 0.4391 0.2018 0.047 Uiso calc R 1 1 . .
    C C16A 0.3081(4) 0.4349(4) 0.1035(3) 0.0374(14) Uani d . 1 1 . .
    C C17A 0.3583(4) 0.5257(4) -0.0092(3) 0.0401(15) Uani d . 1 1 . .
    C C18A 0.3864(5) 0.5943(4) -0.0725(4) 0.0528(18) Uani d . 1 1 . .
    H H18A 0.3756 0.6446 -0.0711 0.063 Uiso calc R 1 1 . .
    C C19A 0.4306(5) 0.5836(5) -0.1369(4) 0.0541(18) Uani d . 1 1 . .
    H H19A 0.4507 0.6280 -0.1803 0.065 Uiso calc R 1 1 . .
    C C20A 0.4465(5) 0.5096(5) -0.1398(4) 0.059(2) Uani d . 1 1 . .
    H H20A 0.4766 0.5055 -0.1850 0.071 Uiso calc R 1 1 . .
    C C21A 0.4190(5) 0.4410(4) -0.0771(4) 0.0538(18) Uani d . 1 1 . .
    H H21A 0.4303 0.3909 -0.0790 0.065 Uiso calc R 1 1 . .
    C C22A 0.3730(5) 0.4506(4) -0.0103(3) 0.0441(15) Uani d . 1 1 . .
    C C23A 0.0635(5) 0.2186(3) 0.1013(3) 0.0425(15) Uani d . 1 1 . .
    H H23A 0.0969 0.2027 0.0606 0.051 Uiso calc R 1 1 . .
    H H23B -0.0142 0.2306 0.0964 0.051 Uiso calc R 1 1 . .
    C C24A 0.0871(5) 0.1509(3) 0.1782(3) 0.0370(14) Uani d . 1 1 . .
    C C25A 0.0710(5) 0.0383(4) 0.2811(3) 0.0427(15) Uani d . 1 1 . .
    C C26A 0.0384(6) -0.0314(4) 0.3410(4) 0.0555(18) Uani d . 1 1 . .
    H H26A -0.0223 -0.0527 0.3390 0.067 Uiso calc R 1 1 . .
    C C27A 0.1001(7) -0.0664(4) 0.4022(4) 0.067(2) Uani d . 1 1 . .
    H H27A 0.0812 -0.1132 0.4432 0.081 Uiso calc R 1 1 . .
    C C28A 0.1896(7) -0.0355(5) 0.4062(4) 0.068(2) Uani d . 1 1 . .
    H H28A 0.2294 -0.0619 0.4495 0.082 Uiso calc R 1 1 . .
    C C29A 0.2219(6) 0.0339(4) 0.3473(4) 0.0588(19) Uani d . 1 1 . .
    H H29A 0.2827 0.0544 0.3502 0.071 Uiso calc R 1 1 . .
    C C30A 0.1604(5) 0.0716(4) 0.2840(3) 0.0406(15) Uani d . 1 1 . .
    C C31A 0.1151(5) 0.3471(4) 0.0103(3) 0.0405(14) Uani d . 1 1 . .
    H H31A 0.1402 0.3959 0.0049 0.049 Uiso calc R 1 1 . .
    H H31B 0.0441 0.3618 -0.0101 0.049 Uiso calc R 1 1 . .
    C C32A 0.1927(5) 0.3089(4) -0.0350(3) 0.0399(15) Uani d . 1 1 . .
    C C33A 0.2502(5) 0.2615(4) -0.1212(3) 0.0436(16) Uani d . 1 1 . .
    C C34A 0.2645(7) 0.2342(4) -0.1798(4) 0.066(2) Uani d . 1 1 . .
    H H34A 0.2098 0.2442 -0.2120 0.079 Uiso calc R 1 1 . .
    C C35A 0.3646(8) 0.1916(5) -0.1867(5) 0.077(3) Uani d . 1 1 . .
    H H35A 0.3769 0.1710 -0.2238 0.093 Uiso calc R 1 1 . .
    C C36A 0.4473(6) 0.1787(5) -0.1404(5) 0.069(2) Uani d . 1 1 . .
    H H36A 0.5138 0.1502 -0.1475 0.083 Uiso calc R 1 1 . .
    C C37A 0.4328(5) 0.2070(4) -0.0844(4) 0.0589(19) Uani d . 1 1 . .
    H H37A 0.4891 0.1993 -0.0542 0.071 Uiso calc R 1 1 . .
    C C38A 0.3326(5) 0.2470(4) -0.0739(3) 0.0470(16) Uani d . 1 1 . .
    N N1A 0.1984(3) 0.3365(3) 0.1996(2) 0.0329(11) Uani d . 1 1 . .
    N N2A 0.1062(3) 0.2905(3) 0.0936(2) 0.0356(11) Uani d . 1 1 . .
    N N3A 0.3627(4) 0.2091(3) 0.2753(3) 0.0496(14) Uani d . 1 1 . .
    N N4A 0.3048(4) 0.2106(3) 0.3888(3) 0.0475(13) Uani d . 1 1 . .
    H H4A 0.2632 0.2213 0.4235 0.057 Uiso calc R 1 1 . .
    N N5A 0.3399(4) 0.3936(3) 0.0622(3) 0.0418(12) Uani d . 1 1 . .
    N N6A 0.3152(4) 0.5140(3) 0.0642(3) 0.0399(12) Uani d . 1 1 . .
    H H6A 0.2965 0.5505 0.0814 0.048 Uiso calc R 1 1 . .
    N N7A 0.1693(4) 0.1431(3) 0.2178(3) 0.0416(12) Uani d . 1 1 . .
    N N8A 0.0262(4) 0.0905(3) 0.2125(3) 0.0441(13) Uani d . 1 1 . .
    H H8A -0.0301 0.0852 0.1950 0.053 Uiso calc R 1 1 . .
    N N9A 0.2930(4) 0.2771(3) -0.0182(3) 0.0439(13) Uani d . 1 1 . .
    N N10A 0.1621(4) 0.3014(3) -0.0957(3) 0.0462(13) Uani d . 1 1 . .
    H H10D 0.0996 0.3183 -0.1146 0.055 Uiso calc R 1 1 . .
    Pb Pb2 0.172648(17) 0.747523(13) 0.384700(12) 0.03671(8) Uani d . 1 1 . .
    C C1B 0.4554(4) 0.6667(4) 0.3638(3) 0.0379(14) Uani d . 1 1 . .
    H H1B 0.4740 0.7125 0.3161 0.045 Uiso calc R 1 1 . .
    C C2B 0.3942(4) 0.6170(3) 0.3412(3) 0.0364(14) Uani d . 1 1 . .
    H H2B 0.3797 0.5694 0.3884 0.044 Uiso calc R 1 1 . .
    C C3B 0.4658(5) 0.5861(4) 0.2862(3) 0.0463(16) Uani d . 1 1 . .
    H H3B1 0.4262 0.5533 0.2738 0.056 Uiso calc R 1 1 . .
    H H3B2 0.4830 0.6315 0.2387 0.056 Uiso calc R 1 1 . .
    C C4B 0.5709(5) 0.5362(4) 0.3211(4) 0.0503(17) Uani d . 1 1 . .
    H H4B1 0.5543 0.4888 0.3668 0.060 Uiso calc R 1 1 . .
    H H4B2 0.6149 0.5183 0.2844 0.060 Uiso calc R 1 1 . .
    C C5B 0.6333(5) 0.5852(4) 0.3417(4) 0.0533(18) Uani d . 1 1 . .
    H H5B1 0.6557 0.6299 0.2954 0.064 Uiso calc R 1 1 . .
    H H5B2 0.6981 0.5520 0.3663 0.064 Uiso calc R 1 1 . .
    C C6B 0.5636(4) 0.6171(4) 0.3958(4) 0.0481(16) Uani d . 1 1 . .
    H H6B1 0.6041 0.6505 0.4066 0.058 Uiso calc R 1 1 . .
    H H6B2 0.5483 0.5719 0.4441 0.058 Uiso calc R 1 1 . .
    C C7B 0.3850(5) 0.6437(3) 0.4972(3) 0.0375(14) Uani d . 1 1 . .
    H H7B1 0.4581 0.6277 0.5142 0.045 Uiso calc R 1 1 . .
    H H7B2 0.3570 0.5959 0.5028 0.045 Uiso calc R 1 1 . .
    C C8B 0.3151(5) 0.6802(4) 0.5464(3) 0.0373(14) Uani d . 1 1 . .
    C C9B 0.2712(5) 0.7295(4) 0.6326(3) 0.0413(15) Uani d . 1 1 . .
    C C10B 0.2678(6) 0.7568(4) 0.6903(4) 0.0565(18) Uani d . 1 1 . .
    H H10B 0.3264 0.7449 0.7199 0.068 Uiso calc R 1 1 . .
    C C11B 0.1724(6) 0.8022(4) 0.7006(4) 0.063(2) Uani d . 1 1 . .
    H H11B 0.1669 0.8235 0.7369 0.076 Uiso calc R 1 1 . .
    C C12B 0.0848(6) 0.8169(4) 0.6582(4) 0.0585(19) Uani d . 1 1 . .
    H H12B 0.0212 0.8468 0.6677 0.070 Uiso calc R 1 1 . .
    C C13B 0.0881(5) 0.7889(4) 0.6024(4) 0.0510(17) Uani d . 1 1 . .
    H H13B 0.0279 0.7983 0.5750 0.061 Uiso calc R 1 1 . .
    C C14B 0.1852(5) 0.7458(3) 0.5886(3) 0.0387(14) Uani d . 1 1 . .
    C C15B 0.4302(5) 0.7746(3) 0.4066(3) 0.0410(15) Uani d . 1 1 . .
    H H15C 0.5085 0.7639 0.4082 0.049 Uiso calc R 1 1 . .
    H H15D 0.4001 0.7888 0.4489 0.049 Uiso calc R 1 1 . .
    C C16B 0.4008(5) 0.8430(4) 0.3324(3) 0.0381(14) Uani d . 1 1 . .
    C C17B 0.4123(5) 0.9555(4) 0.2278(4) 0.0447(16) Uani d . 1 1 . .
    C C18B 0.4399(6) 1.0254(4) 0.1675(4) 0.0586(19) Uani d . 1 1 . .
    H H18B 0.5014 1.0472 0.1671 0.070 Uiso calc R 1 1 . .
    C C19B 0.3730(7) 1.0612(4) 0.1085(4) 0.067(2) Uani d . 1 1 . .
    H H19B 0.3898 1.1080 0.0666 0.081 Uiso calc R 1 1 . .
    C C20B 0.2816(7) 1.0300(4) 0.1094(4) 0.066(2) Uani d . 1 1 . .
    H H20B 0.2377 1.0565 0.0682 0.079 Uiso calc R 1 1 . .
    C C21B 0.2524(5) 0.9603(4) 0.1694(4) 0.0521(17) Uani d . 1 1 . .
    H H21B 0.1905 0.9393 0.1693 0.063 Uiso calc R 1 1 . .
    C C22B 0.3200(5) 0.9227(4) 0.2304(3) 0.0410(15) Uani d . 1 1 . .
    C C23B 0.2950(5) 0.7147(4) 0.2284(3) 0.0415(15) Uani d . 1 1 . .
    H H23C 0.3187 0.6831 0.1986 0.050 Uiso calc R 1 1 . .
    H H23D 0.3497 0.7492 0.2197 0.050 Uiso calc R 1 1 . .
    C C24B 0.1909(5) 0.7653(4) 0.2016(3) 0.0436(15) Uani d . 1 1 . .
    C C25B 0.0691(6) 0.8424(4) 0.1206(4) 0.0494(17) Uani d . 1 1 . .
    C C26B 0.0058(7) 0.8873(5) 0.0583(4) 0.075(2) Uani d . 1 1 . .
    H H26B 0.0296 0.8910 0.0091 0.089 Uiso calc R 1 1 . .
    C C27B -0.0919(7) 0.9254(5) 0.0723(5) 0.081(3) Uani d . 1 1 . .
    H H27B -0.1352 0.9568 0.0315 0.097 Uiso calc R 1 1 . .
    C C28B -0.1297(6) 0.9190(5) 0.1465(5) 0.075(2) Uani d . 1 1 . .
    H H28B -0.1973 0.9460 0.1538 0.090 Uiso calc R 1 1 . .
    C C29B -0.0690(5) 0.8738(4) 0.2078(4) 0.0607(19) Uani d . 1 1 . .
    H H29B -0.0943 0.8693 0.2570 0.073 Uiso calc R 1 1 . .
    C C30B 0.0327(5) 0.8342(4) 0.1948(4) 0.0487(16) Uani d . 1 1 . .
    C C31B 0.2142(5) 0.5989(3) 0.3240(3) 0.0378(14) Uani d . 1 1 . .
    H H31C 0.2528 0.5589 0.3064 0.045 Uiso calc R 1 1 . .
    H H31D 0.1505 0.6246 0.2948 0.045 Uiso calc R 1 1 . .
    C C32B 0.1804(4) 0.5590(4) 0.4072(3) 0.0375(14) Uani d . 1 1 . .
    C C33B 0.1377(4) 0.4662(4) 0.5217(3) 0.0387(14) Uani d . 1 1 . .
    C C34B 0.1160(5) 0.3953(4) 0.5852(4) 0.0478(16) Uani d . 1 1 . .
    H H34B 0.1270 0.3454 0.5828 0.057 Uiso calc R 1 1 . .
    C C35B 0.0772(5) 0.4049(4) 0.6514(4) 0.0480(16) Uani d . 1 1 . .
    H H35B 0.0614 0.3596 0.6955 0.058 Uiso calc R 1 1 . .
    C C36B 0.0608(5) 0.4786(4) 0.6554(4) 0.0514(17) Uani d . 1 1 . .
    H H36B 0.0337 0.4816 0.7016 0.062 Uiso calc R 1 1 . .
    C C37B 0.0834(5) 0.5474(4) 0.5928(3) 0.0468(16) Uani d . 1 1 . .
    H H37B 0.0724 0.5970 0.5958 0.056 Uiso calc R 1 1 . .
    C C38B 0.1235(4) 0.5406(4) 0.5244(3) 0.0375(14) Uani d . 1 1 . .
    N N1B 0.3879(4) 0.7014(3) 0.4154(2) 0.0348(11) Uani d . 1 1 . .
    N N2B 0.2853(4) 0.6599(3) 0.3109(2) 0.0343(11) Uani d . 1 1 . .
    N N3B 0.2146(4) 0.7141(3) 0.5338(3) 0.0400(12) Uani d . 1 1 . .
    N N4B 0.3540(4) 0.6876(3) 0.6046(3) 0.0388(12) Uani d . 1 1 . .
    H H4B 0.4180 0.6697 0.6209 0.047 Uiso calc R 1 1 . .
    N N5B 0.3156(4) 0.8509(3) 0.2963(3) 0.0416(12) Uani d . 1 1 . .
    N N6B 0.4624(4) 0.9034(3) 0.2947(3) 0.0423(12) Uani d . 1 1 . .
    H H6B 0.5211 0.9086 0.3094 0.051 Uiso calc R 1 1 . .
    N N7B 0.1109(4) 0.7846(3) 0.2456(3) 0.0436(13) Uani d . 1 1 . .
    N N8B 0.1702(4) 0.7982(3) 0.1266(3) 0.0488(14) Uani d . 1 1 . .
    H H8B 0.2123 0.7924 0.0895 0.059 Uiso calc R 1 1 . .
    N N9B 0.1515(4) 0.5989(3) 0.4516(3) 0.0379(12) Uani d . 1 1 . .
    N N10B 0.1746(4) 0.4802(3) 0.4461(3) 0.0388(12) Uani d . 1 1 . .
    H H10C 0.1907 0.4445 0.4277 0.047 Uiso calc R 1 1 . .
    N N1 0.1213(5) 0.6318(4) 0.1254(3) 0.0542(15) Uani d . 1 1 . .
    O O1 0.1118(4) 0.6597(4) 0.0550(3) 0.101(2) Uani d . 1 1 . .
    O O2 0.0413(4) 0.6359(3) 0.1681(3) 0.0799(16) Uani d . 1 1 . .
    O O3 0.2134(4) 0.6034(3) 0.1498(3) 0.0723(15) Uani d . 1 1 . .
    N N2 0.3698(5) 0.3788(3) 0.3680(3) 0.0503(14) Uani d . 1 1 . .
    O O4 0.4432(4) 0.3665(3) 0.3234(3) 0.0667(14) Uani d . 1 1 . .
    O O5 0.2748(4) 0.4021(3) 0.3498(3) 0.0573(12) Uani d . 1 1 . .
    O O6 0.3909(5) 0.3666(5) 0.4328(3) 0.113(2) Uani d . 1 1 . .
    N N3 -0.1203(6) 0.7786(4) 0.4582(5) 0.0734(19) Uani d . 1 1 . .
    O O7 -0.0864(7) 0.7406(5) 0.5206(4) 0.156(3) Uani d . 1 1 . .
    O O8 -0.0624(5) 0.7890(4) 0.4006(4) 0.094(2) Uani d . 1 1 . .
    O O9 -0.2157(5) 0.8032(5) 0.4581(4) 0.138(3) Uani d . 1 1 . .
    N N4 0.7687(6) 0.0921(6) 0.1731(5) 0.089(2) Uani d . 1 1 . .
    O O10 0.6772(5) 0.0942(5) 0.1534(4) 0.139(3) Uani d . 1 1 . .
    O O11 0.8327(5) 0.1368(5) 0.1286(4) 0.119(3) Uani d . 1 1 . .
    O O12 0.7956(6) 0.0428(4) 0.2372(4) 0.107(2) Uani d . 1 1 . .
    O O1A 0.5342(10) 0.2224(8) 0.0922(9) 0.143(6) Uani d P 0.50 1 . .
    H H1O 0.5450 0.2458 0.0441 0.214 Uiso d R 0.5 1 . .
    H H2O 0.5794 0.1814 0.1127 0.214 Uiso d R 0.5 1 . .
    O O13 0.7056(3) 0.2379(3) -0.0076(2) 0.141(3) Uani d . 1 1 . .
    H H3O 0.7054 0.1879 0.0174 0.211 Uiso d R 1 1 . .
    H H4O 0.7365 0.2741 -0.0068 0.211 Uiso d R 1 1 . .
    O O14 0.6727(3) 0.9059(3) 0.3234(2) 0.0883(17) Uani d R 1 1 . .
    H H5O 0.7052 0.8754 0.3632 0.132 Uiso d R 1 1 . .
    H H6O 0.7074 0.9452 0.2984 0.132 Uiso d R 1 1 . .
loop_
    _atom_site_aniso_label
    _atom_site_aniso_U_11
    _atom_site_aniso_U_22
    _atom_site_aniso_U_33
    _atom_site_aniso_U_12
    _atom_site_aniso_U_13
    _atom_site_aniso_U_23
    Pb1 0.03274(13) 0.04629(16) 0.04183(14) -0.00123(11) -0.00493(10)
                                                                    -0.02312(12)
    C1A 0.029(3) 0.046(4) 0.039(3) 0.001(3) -0.003(3) -0.023(3)
    C2A 0.032(3) 0.042(4) 0.039(3) -0.001(3) -0.008(3) -0.022(3)
    C3A 0.042(4) 0.055(4) 0.049(4) 0.001(3) -0.005(3) -0.032(3)
    C4A 0.048(4) 0.059(5) 0.059(4) 0.008(3) -0.009(3) -0.031(4)
    C5A 0.037(4) 0.062(5) 0.064(4) 0.008(3) -0.008(3) -0.031(4)
    C6A 0.041(4) 0.061(5) 0.052(4) 0.004(3) -0.012(3) -0.029(4)
    C7A 0.036(3) 0.055(4) 0.036(3) -0.010(3) -0.002(3) -0.021(3)
    C8A 0.040(3) 0.047(4) 0.039(3) -0.007(3) -0.006(3) -0.020(3)
    C9A 0.057(4) 0.044(4) 0.050(4) -0.004(3) -0.018(3) -0.010(3)
    C10A 0.072(5) 0.066(5) 0.055(5) -0.004(4) -0.025(4) -0.011(4)
    C11A 0.072(6) 0.073(6) 0.081(6) -0.003(5) -0.039(5) -0.013(5)
    C12A 0.052(5) 0.059(5) 0.103(7) 0.007(4) -0.033(5) -0.019(5)
    C13A 0.051(4) 0.066(5) 0.081(5) -0.003(4) -0.006(4) -0.031(4)
    C14A 0.038(4) 0.045(4) 0.053(4) -0.003(3) -0.011(3) -0.021(3)
    C15A 0.040(3) 0.049(4) 0.035(3) -0.007(3) -0.006(3) -0.022(3)
    C16A 0.031(3) 0.047(4) 0.043(4) -0.008(3) -0.006(3) -0.025(3)
    C17A 0.028(3) 0.053(4) 0.039(4) -0.008(3) -0.006(3) -0.016(3)
    C18A 0.040(4) 0.057(5) 0.050(4) -0.005(3) -0.011(3) -0.010(4)
    C19A 0.041(4) 0.076(5) 0.040(4) -0.015(4) -0.004(3) -0.017(4)
    C20A 0.044(4) 0.089(6) 0.052(4) -0.021(4) 0.008(3) -0.036(4)
    C21A 0.045(4) 0.070(5) 0.054(4) -0.013(4) 0.007(3) -0.034(4)
    C22A 0.035(3) 0.055(4) 0.043(4) -0.008(3) -0.006(3) -0.019(3)
    C23A 0.046(4) 0.044(4) 0.041(4) -0.011(3) -0.005(3) -0.019(3)
    C24A 0.038(3) 0.036(4) 0.042(4) -0.004(3) -0.003(3) -0.021(3)
    C25A 0.047(4) 0.037(4) 0.043(4) -0.002(3) -0.002(3) -0.018(3)
    C26A 0.062(5) 0.038(4) 0.063(5) -0.010(3) -0.005(4) -0.016(4)
    C27A 0.089(6) 0.043(4) 0.064(5) -0.007(4) -0.010(5) -0.016(4)
    C28A 0.082(6) 0.057(5) 0.057(5) 0.007(4) -0.027(4) -0.016(4)
    C29A 0.063(5) 0.050(5) 0.062(5) 0.007(4) -0.022(4) -0.022(4)
    C30A 0.037(3) 0.041(4) 0.043(4) 0.003(3) -0.002(3) -0.020(3)
    C31A 0.043(4) 0.043(4) 0.032(3) -0.004(3) -0.004(3) -0.014(3)
    C32A 0.051(4) 0.040(4) 0.028(3) -0.007(3) -0.003(3) -0.012(3)
    C33A 0.056(4) 0.040(4) 0.031(3) -0.012(3) 0.009(3) -0.012(3)
    C34A 0.086(6) 0.071(5) 0.053(4) -0.020(5) 0.011(4) -0.038(4)
    C35A 0.104(7) 0.067(6) 0.071(6) -0.027(5) 0.036(5) -0.045(5)
    C36A 0.064(5) 0.063(5) 0.080(6) -0.010(4) 0.026(5) -0.038(5)
    C37A 0.051(4) 0.056(5) 0.064(5) -0.005(4) 0.009(4) -0.024(4)
    C38A 0.053(4) 0.047(4) 0.038(4) -0.006(3) 0.006(3) -0.018(3)
    N1A 0.031(2) 0.038(3) 0.030(3) -0.003(2) -0.006(2) -0.014(2)
    N2A 0.033(3) 0.046(3) 0.032(3) -0.002(2) -0.005(2) -0.021(2)
    N3A 0.042(3) 0.059(4) 0.052(3) 0.008(3) -0.015(3) -0.029(3)
    N4A 0.048(3) 0.060(4) 0.032(3) -0.004(3) -0.007(2) -0.016(3)
    N5A 0.041(3) 0.049(3) 0.044(3) -0.013(2) 0.002(2) -0.026(3)
    N6A 0.036(3) 0.045(3) 0.044(3) -0.006(2) -0.005(2) -0.024(3)
    N7A 0.037(3) 0.044(3) 0.043(3) -0.003(2) -0.005(2) -0.017(3)
    N8A 0.041(3) 0.046(3) 0.052(3) -0.008(3) -0.003(3) -0.026(3)
    N9A 0.043(3) 0.050(3) 0.038(3) -0.002(3) 0.001(2) -0.020(3)
    N10A 0.049(3) 0.055(4) 0.038(3) -0.003(3) -0.006(2) -0.022(3)
    Pb2 0.03524(13) 0.04008(15) 0.03724(14) -0.00111(11) -0.00663(10)
                                                                    -0.01866(11)
    C1B 0.033(3) 0.044(4) 0.042(3) -0.002(3) -0.002(3) -0.024(3)
    C2B 0.031(3) 0.041(4) 0.037(3) 0.002(3) -0.007(3) -0.017(3)
    C3B 0.040(4) 0.059(4) 0.050(4) 0.001(3) -0.004(3) -0.035(3)
    C4B 0.048(4) 0.056(4) 0.050(4) 0.008(3) -0.006(3) -0.030(3)
    C5B 0.031(3) 0.068(5) 0.057(4) 0.008(3) -0.004(3) -0.028(4)
    C6B 0.032(3) 0.064(5) 0.058(4) 0.000(3) -0.009(3) -0.035(4)
    C7B 0.042(3) 0.038(4) 0.034(3) -0.001(3) -0.010(3) -0.016(3)
    C8B 0.043(4) 0.044(4) 0.025(3) -0.002(3) -0.003(3) -0.016(3)
    C9B 0.045(4) 0.047(4) 0.037(3) -0.010(3) 0.002(3) -0.022(3)
    C10B 0.066(5) 0.068(5) 0.044(4) -0.017(4) -0.001(4) -0.030(4)
    C11B 0.075(5) 0.071(5) 0.061(5) -0.018(4) 0.008(4) -0.045(4)
    C12B 0.053(4) 0.058(5) 0.069(5) -0.007(4) 0.014(4) -0.036(4)
    C13B 0.043(4) 0.060(5) 0.045(4) -0.001(3) -0.005(3) -0.020(3)
    C14B 0.046(4) 0.037(4) 0.030(3) -0.007(3) 0.004(3) -0.011(3)
    C15B 0.035(3) 0.047(4) 0.046(4) -0.004(3) -0.009(3) -0.022(3)
    C16B 0.041(3) 0.038(4) 0.040(3) -0.005(3) -0.001(3) -0.022(3)
    C17B 0.047(4) 0.043(4) 0.047(4) 0.001(3) 0.005(3) -0.026(3)
    C18B 0.065(5) 0.043(4) 0.061(5) -0.013(4) 0.001(4) -0.015(4)
    C19B 0.095(6) 0.042(4) 0.050(5) -0.009(4) 0.003(4) -0.007(4)
    C20B 0.087(6) 0.049(5) 0.050(5) 0.008(4) -0.021(4) -0.012(4)
    C21B 0.057(4) 0.048(4) 0.052(4) -0.004(3) -0.008(3) -0.021(4)
    C22B 0.042(4) 0.036(4) 0.044(4) 0.005(3) -0.005(3) -0.019(3)
    C23B 0.044(4) 0.044(4) 0.037(3) -0.005(3) -0.001(3) -0.019(3)
    C24B 0.047(4) 0.044(4) 0.041(4) -0.011(3) -0.007(3) -0.016(3)
    C25B 0.065(5) 0.038(4) 0.043(4) -0.012(3) -0.014(3) -0.010(3)
    C26B 0.088(6) 0.073(6) 0.048(4) -0.002(5) -0.030(4) -0.007(4)
    C27B 0.077(6) 0.066(6) 0.087(7) 0.005(5) -0.050(5) -0.012(5)
    C28B 0.065(5) 0.062(5) 0.102(7) 0.003(4) -0.037(5) -0.034(5)
    C29B 0.055(4) 0.061(5) 0.074(5) 0.011(4) -0.027(4) -0.036(4)
    C30B 0.044(4) 0.046(4) 0.055(4) 0.000(3) -0.022(3) -0.017(3)
    C31B 0.038(3) 0.046(4) 0.033(3) -0.007(3) -0.005(3) -0.019(3)
    C32B 0.029(3) 0.054(4) 0.036(3) -0.009(3) -0.003(3) -0.023(3)
    C33B 0.034(3) 0.051(4) 0.037(3) -0.009(3) -0.003(3) -0.022(3)
    C34B 0.050(4) 0.044(4) 0.050(4) -0.010(3) -0.006(3) -0.019(3)
    C35B 0.041(4) 0.054(4) 0.042(4) -0.013(3) -0.005(3) -0.011(3)
    C36B 0.046(4) 0.071(5) 0.039(4) -0.013(4) 0.005(3) -0.025(4)
    C37B 0.051(4) 0.047(4) 0.048(4) -0.002(3) 0.000(3) -0.028(3)
    C38B 0.033(3) 0.048(4) 0.034(3) -0.007(3) -0.003(3) -0.019(3)
    N1B 0.037(3) 0.037(3) 0.033(3) -0.002(2) -0.009(2) -0.017(2)
    N2B 0.033(3) 0.044(3) 0.032(3) -0.004(2) -0.006(2) -0.020(2)
    N3B 0.039(3) 0.048(3) 0.038(3) -0.005(2) -0.004(2) -0.023(3)
    N4B 0.036(3) 0.050(3) 0.036(3) -0.002(2) -0.009(2) -0.022(2)
    N5B 0.041(3) 0.039(3) 0.048(3) -0.007(2) -0.006(2) -0.020(3)
    N6B 0.034(3) 0.041(3) 0.056(3) -0.006(2) -0.004(3) -0.024(3)
    N7B 0.042(3) 0.055(4) 0.039(3) -0.004(3) -0.011(2) -0.023(3)
    N8B 0.055(4) 0.053(4) 0.030(3) -0.006(3) -0.009(3) -0.009(3)
    N9B 0.042(3) 0.042(3) 0.036(3) -0.003(2) -0.003(2) -0.022(2)
    N10B 0.043(3) 0.038(3) 0.041(3) -0.009(2) -0.005(2) -0.020(2)
    N1 0.061(4) 0.065(4) 0.049(4) -0.004(3) -0.010(3) -0.034(3)
    O1 0.077(4) 0.175(7) 0.055(3) -0.004(4) -0.016(3) -0.053(4)
    O2 0.065(3) 0.106(5) 0.062(3) -0.005(3) 0.004(3) -0.033(3)
    O3 0.064(3) 0.087(4) 0.084(4) 0.017(3) -0.031(3) -0.055(3)
    N2 0.049(4) 0.057(4) 0.055(4) 0.001(3) -0.014(3) -0.032(3)
    O4 0.050(3) 0.098(4) 0.057(3) -0.002(3) -0.001(2) -0.041(3)
    O5 0.049(3) 0.071(3) 0.068(3) 0.010(2) -0.022(2) -0.046(3)
    O6 0.073(4) 0.211(8) 0.085(4) 0.017(4) -0.032(3) -0.097(5)
    N3 0.073(5) 0.071(5) 0.080(5) -0.013(4) -0.017(5) -0.030(4)
    O7 0.202(9) 0.145(7) 0.112(6) 0.024(6) -0.079(6) -0.044(5)
    O8 0.070(4) 0.108(5) 0.097(5) -0.026(3) 0.031(4) -0.041(4)
    O9 0.071(4) 0.239(9) 0.093(5) 0.015(5) 0.002(4) -0.074(6)
    N4 0.058(5) 0.136(8) 0.108(7) -0.019(5) -0.004(5) -0.083(6)
    O10 0.063(4) 0.219(9) 0.176(7) -0.033(5) -0.022(5) -0.109(7)
    O11 0.080(5) 0.163(7) 0.114(5) -0.053(5) -0.006(4) -0.044(5)
    O12 0.110(5) 0.119(6) 0.110(5) -0.030(5) -0.015(4) -0.058(5)
    O1A 0.088(10) 0.103(11) 0.192(15) -0.012(8) -0.007(10) -0.020(10)
    O13 0.180(7) 0.134(6) 0.092(5) -0.020(5) 0.043(5) -0.048(5)
    O14 0.062(3) 0.102(5) 0.106(4) -0.010(3) -0.020(3) -0.044(4)
_geom_special_details
;
 All esds (except the esd in the dihedral angle between two l.s. planes)
 are estimated using the full covariance matrix.  The cell esds are taken
 into account individually in the estimation of esds in distances, angles
 and torsion angles; correlations between esds in cell parameters are only
 used when they are defined by crystal symmetry.  An approximate (isotropic)
 treatment of cell esds is used for estimating esds involving l.s. planes.
;
loop_
    _geom_bond_atom_site_label_1
    _geom_bond_atom_site_label_2
    _geom_bond_site_symmetry_2
    _geom_bond_distance
    _geom_bond_publ_flag
    Pb1 N5A . 2.596(5) ?
    Pb1 N1A . 2.623(4) ?
    Pb1 N3A . 2.627(5) ?
    Pb1 N7A . 2.629(5) ?
    Pb1 N2A . 2.671(4) ?
    Pb1 O1A . 2.836(13) ?
    C1A N2A . 1.513(7) ?
    C1A C2A . 1.512(7) ?
    C1A C6A . 1.524(7) ?
    C1A H1A . 0.9800 ?
    C2A N1A . 1.512(6) ?
    C2A C3A . 1.530(7) ?
    C2A H2A . 0.9800 ?
    C3A C4A . 1.509(8) ?
    C3A H3A1 . 0.9700 ?
    C3A H3A2 . 0.9700 ?
    C4A C5A . 1.487(9) ?
    C4A H4A1 . 0.9700 ?
    C4A H4A2 . 0.9700 ?
    C5A C6A . 1.527(8) ?
    C5A H5A1 . 0.9700 ?
    C5A H5A2 . 0.9700 ?
    C6A H6A1 . 0.9700 ?
    C6A H6A2 . 0.9700 ?
    C7A N1A . 1.468(7) ?
    C7A C8A . 1.486(8) ?
    C7A H7A1 . 0.9700 ?
    C7A H7A2 . 0.9700 ?
    C8A N3A . 1.316(7) ?
    C8A N4A . 1.343(7) ?
    C9A N4A . 1.374(8) ?
    C9A C14A . 1.385(8) ?
    C9A C10A . 1.392(9) ?
    C10A C11A . 1.362(10) ?
    C10A H10A . 0.9300 ?
    C11A C12A . 1.378(11) ?
    C11A H11A . 0.9300 ?
    C12A C13A . 1.383(10) ?
    C12A H12A . 0.9300 ?
    C13A C14A . 1.398(8) ?
    C13A H13A . 0.9300 ?
    C14A N3A . 1.394(7) ?
    C15A N1A . 1.485(7) ?
    C15A C16A . 1.491(8) ?
    C15A H15A . 0.9700 ?
    C15A H15B . 0.9700 ?
    C16A N5A . 1.306(7) ?
    C16A N6A . 1.344(7) ?
    C17A N6A . 1.380(7) ?
    C17A C22A . 1.381(8) ?
    C17A C18A . 1.392(8) ?
    C18A C19A . 1.366(9) ?
    C18A H18A . 0.9300 ?
    C19A C20A . 1.375(9) ?
    C19A H19A . 0.9300 ?
    C20A C21A . 1.385(9) ?
    C20A H20A . 0.9300 ?
    C21A C22A . 1.405(8) ?
    C21A H21A . 0.9300 ?
    C22A N5A . 1.402(7) ?
    C23A N2A . 1.465(7) ?
    C23A C24A . 1.500(8) ?
    C23A H23A . 0.9700 ?
    C23A H23B . 0.9700 ?
    C24A N7A . 1.318(7) ?
    C24A N8A . 1.343(7) ?
    C25A N8A . 1.385(7) ?
    C25A C30A . 1.392(8) ?
    C25A C26A . 1.395(8) ?
    C26A C27A . 1.352(9) ?
    C26A H26A . 0.9300 ?
    C27A C28A . 1.374(10) ?
    C27A H27A . 0.9300 ?
    C28A C29A . 1.382(10) ?
    C28A H28A . 0.9300 ?
    C29A C30A . 1.383(8) ?
    C29A H29A . 0.9300 ?
    C30A N7A . 1.399(7) ?
    C31A N2A . 1.495(7) ?
    C31A C32A . 1.502(8) ?
    C31A H31A . 0.9700 ?
    C31A H31B . 0.9700 ?
    C32A N9A . 1.312(7) ?
    C32A N10A . 1.350(7) ?
    C33A N10A . 1.371(7) ?
    C33A C38A . 1.389(8) ?
    C33A C34A . 1.401(8) ?
    C34A C35A . 1.381(10) ?
    C34A H34A . 0.9300 ?
    C35A C36A . 1.385(11) ?
    C35A H35A . 0.9300 ?
    C36A C37A . 1.369(10) ?
    C36A H36A . 0.9300 ?
    C37A C38A . 1.378(8) ?
    C37A H37A . 0.9300 ?
    C38A N9A . 1.405(7) ?
    N4A H4A . 0.8600 ?
    N6A H6A . 0.8600 ?
    N8A H8A . 0.8600 ?
    N10A H10D . 0.8600 ?
    Pb2 N9B . 2.536(5) ?
    Pb2 N7B . 2.659(5) ?
    Pb2 N2B . 2.695(4) ?
    Pb2 N5B . 2.713(5) ?
    Pb2 N1B . 2.750(4) ?
    Pb2 N3B . 2.776(4) ?
    Pb2 O8 . 2.921(6) ?
    C1B N1B . 1.497(7) ?
    C1B C2B . 1.523(7) ?
    C1B C6B . 1.539(7) ?
    C1B H1B . 0.9800 ?
    C2B N2B . 1.508(6) ?
    C2B C3B . 1.528(7) ?
    C2B H2B . 0.9800 ?
    C3B C4B . 1.524(8) ?
    C3B H3B1 . 0.9700 ?
    C3B H3B2 . 0.9700 ?
    C4B C5B . 1.500(8) ?
    C4B H4B1 . 0.9700 ?
    C4B H4B2 . 0.9700 ?
    C5B C6B . 1.514(8) ?
    C5B H5B1 . 0.9700 ?
    C5B H5B2 . 0.9700 ?
    C6B H6B1 . 0.9700 ?
    C6B H6B2 . 0.9700 ?
    C7B N1B . 1.477(7) ?
    C7B C8B . 1.494(7) ?
    C7B H7B1 . 0.9700 ?
    C7B H7B2 . 0.9700 ?
    C8B N3B . 1.310(7) ?
    C8B N4B . 1.352(6) ?
    C9B N4B . 1.375(7) ?
    C9B C14B . 1.376(8) ?
    C9B C10B . 1.399(8) ?
    C10B C11B . 1.379(9) ?
    C10B H10B . 0.9300 ?
    C11B C12B . 1.380(9) ?
    C11B H11B . 0.9300 ?
    C12B C13B . 1.375(9) ?
    C12B H12B . 0.9300 ?
    C13B C14B . 1.392(8) ?
    C13B H13B . 0.9300 ?
    C14B N3B . 1.394(7) ?
    C15B N1B . 1.478(7) ?
    C15B C16B . 1.487(8) ?
    C15B H15C . 0.9700 ?
    C15B H15D . 0.9700 ?
    C16B N5B . 1.308(7) ?
    C16B N6B . 1.354(7) ?
    C17B C18B . 1.381(8) ?
    C17B C22B . 1.387(8) ?
    C17B N6B . 1.389(7) ?
    C18B C19B . 1.364(10) ?
    C18B H18B . 0.9300 ?
    C19B C20B . 1.370(10) ?
    C19B H19B . 0.9300 ?
    C20B C21B . 1.381(9) ?
    C20B H20B . 0.9300 ?
    C21B C22B . 1.395(8) ?
    C21B H21B . 0.9300 ?
    C22B N5B . 1.394(7) ?
    C23B N2B . 1.476(7) ?
    C23B C24B . 1.478(8) ?
    C23B H23C . 0.9700 ?
    C23B H23D . 0.9700 ?
    C24B N7B . 1.323(7) ?
    C24B N8B . 1.350(7) ?
    C25B N8B . 1.371(8) ?
    C25B C30B . 1.391(9) ?
    C25B C26B . 1.391(9) ?
    C26B C27B . 1.356(11) ?
    C26B H26B . 0.9300 ?
    C27B C28B . 1.403(11) ?
    C27B H27B . 0.9300 ?
    C28B C29B . 1.361(9) ?
    C28B H28B . 0.9300 ?
    C29B C30B . 1.400(9) ?
    C29B H29B . 0.9300 ?
    C30B N7B . 1.393(7) ?
    C31B N2B . 1.482(7) ?
    C31B C32B . 1.484(7) ?
    C31B H31C . 0.9700 ?
    C31B H31D . 0.9700 ?
    C32B N9B . 1.333(7) ?
    C32B N10B . 1.334(7) ?
    C33B C38B . 1.382(8) ?
    C33B N10B . 1.391(7) ?
    C33B C34B . 1.397(8) ?
    C34B C35B . 1.375(8) ?
    C34B H34B . 0.9300 ?
    C35B C36B . 1.378(9) ?
    C35B H35B . 0.9300 ?
    C36B C37B . 1.369(8) ?
    C36B H36B . 0.9300 ?
    C37B C38B . 1.394(8) ?
    C37B H37B . 0.9300 ?
    C38B N9B . 1.398(7) ?
    N4B H4B . 0.8600 ?
    N6B H6B . 0.8600 ?
    N8B H8B . 0.8600 ?
    N10B H10C . 0.8600 ?
    N1 O2 . 1.219(7) ?
    N1 O1 . 1.242(7) ?
    N1 O3 . 1.247(6) ?
    N2 O4 . 1.229(6) ?
    N2 O6 . 1.230(7) ?
    N2 O5 . 1.238(6) ?
    N3 O7 . 1.196(8) ?
    N3 O8 . 1.200(8) ?
    N3 O9 . 1.203(8) ?
    N4 O11 . 1.226(9) ?
    N4 O12 . 1.228(9) ?
    N4 O10 . 1.248(8) ?
    O1A H1O . 0.8400 ?
    O1A H2O . 0.8401 ?
    O13 H3O . 0.8401 ?
    O13 H4O . 0.8399 ?
    O14 H5O . 0.8400 ?
    O14 H6O . 0.8399 ?
loop_
    _geom_angle_atom_site_label_1
    _geom_angle_atom_site_label_2
    _geom_angle_atom_site_label_3
    _geom_angle_site_symmetry_1
    _geom_angle_site_symmetry_3
    _geom_angle
    _geom_angle_publ_flag
    N5A Pb1 N1A . . 66.76(14) ?
    N5A Pb1 N3A . . 102.37(16) ?
    N1A Pb1 N3A . . 65.63(14) ?
    N5A Pb1 N7A . . 145.68(15) ?
    N1A Pb1 N7A . . 84.46(14) ?
    N3A Pb1 N7A . . 80.78(16) ?
    N5A Pb1 N2A . . 86.97(15) ?
    N1A Pb1 N2A . . 68.01(13) ?
    N3A Pb1 N2A . . 123.54(14) ?
    N7A Pb1 N2A . . 64.27(14) ?
    N5A Pb1 O1A . . 80.8(3) ?
    N1A Pb1 O1A . . 130.9(3) ?
    N3A Pb1 O1A . . 88.2(3) ?
    N7A Pb1 O1A . . 133.5(3) ?
    N2A Pb1 O1A . . 147.9(3) ?
    N2A C1A C2A . . 113.2(4) ?
    N2A C1A C6A . . 113.5(4) ?
    C2A C1A C6A . . 110.4(5) ?
    N2A C1A H1A . . 106.4 ?
    C2A C1A H1A . . 106.4 ?
    C6A C1A H1A . . 106.4 ?
    N1A C2A C1A . . 113.6(5) ?
    N1A C2A C3A . . 112.5(4) ?
    C1A C2A C3A . . 110.7(5) ?
    N1A C2A H2A . . 106.5 ?
    C1A C2A H2A . . 106.5 ?
    C3A C2A H2A . . 106.5 ?
    C4A C3A C2A . . 111.8(5) ?
    C4A C3A H3A1 . . 109.2 ?
    C2A C3A H3A1 . . 109.2 ?
    C4A C3A H3A2 . . 109.2 ?
    C2A C3A H3A2 . . 109.2 ?
    H3A1 C3A H3A2 . . 107.9 ?
    C5A C4A C3A . . 110.1(5) ?
    C5A C4A H4A1 . . 109.6 ?
    C3A C4A H4A1 . . 109.6 ?
    C5A C4A H4A2 . . 109.6 ?
    C3A C4A H4A2 . . 109.6 ?
    H4A1 C4A H4A2 . . 108.2 ?
    C4A C5A C6A . . 111.0(5) ?
    C4A C5A H5A1 . . 109.4 ?
    C6A C5A H5A1 . . 109.4 ?
    C4A C5A H5A2 . . 109.4 ?
    C6A C5A H5A2 . . 109.4 ?
    H5A1 C5A H5A2 . . 108.0 ?
    C1A C6A C5A . . 112.8(5) ?
    C1A C6A H6A1 . . 109.0 ?
    C5A C6A H6A1 . . 109.0 ?
    C1A C6A H6A2 . . 109.0 ?
    C5A C6A H6A2 . . 109.0 ?
    H6A1 C6A H6A2 . . 107.8 ?
    N1A C7A C8A . . 111.5(5) ?
    N1A C7A H7A1 . . 109.3 ?
    C8A C7A H7A1 . . 109.3 ?
    N1A C7A H7A2 . . 109.3 ?
    C8A C7A H7A2 . . 109.3 ?
    H7A1 C7A H7A2 . . 108.0 ?
    N3A C8A N4A . . 113.0(5) ?
    N3A C8A C7A . . 124.2(5) ?
    N4A C8A C7A . . 122.8(5) ?
    N4A C9A C14A . . 106.3(5) ?
    N4A C9A C10A . . 132.2(7) ?
    C14A C9A C10A . . 121.5(7) ?
    C11A C10A C9A . . 117.7(7) ?
    C11A C10A H10A . . 121.2 ?
    C9A C10A H10A . . 121.2 ?
    C10A C11A C12A . . 121.3(7) ?
    C10A C11A H11A . . 119.3 ?
    C12A C11A H11A . . 119.3 ?
    C11A C12A C13A . . 122.1(7) ?
    C11A C12A H12A . . 118.9 ?
    C13A C12A H12A . . 118.9 ?
    C12A C13A C14A . . 116.8(7) ?
    C12A C13A H13A . . 121.6 ?
    C14A C13A H13A . . 121.6 ?
    C9A C14A N3A . . 108.6(5) ?
    C9A C14A C13A . . 120.5(6) ?
    N3A C14A C13A . . 130.9(6) ?
    N1A C15A C16A . . 109.8(4) ?
    N1A C15A H15A . . 109.7 ?
    C16A C15A H15A . . 109.7 ?
    N1A C15A H15B . . 109.7 ?
    C16A C15A H15B . . 109.7 ?
    H15A C15A H15B . . 108.2 ?
    N5A C16A N6A . . 113.3(5) ?
    N5A C16A C15A . . 123.4(6) ?
    N6A C16A C15A . . 123.3(5) ?
    N6A C17A C22A . . 105.5(5) ?
    N6A C17A C18A . . 131.8(6) ?
    C22A C17A C18A . . 122.7(6) ?
    C19A C18A C17A . . 116.3(7) ?
    C19A C18A H18A . . 121.9 ?
    C17A C18A H18A . . 121.9 ?
    C18A C19A C20A . . 122.4(7) ?
    C18A C19A H19A . . 118.8 ?
    C20A C19A H19A . . 118.8 ?
    C19A C20A C21A . . 121.8(6) ?
    C19A C20A H20A . . 119.1 ?
    C21A C20A H20A . . 119.1 ?
    C20A C21A C22A . . 116.8(7) ?
    C20A C21A H21A . . 121.6 ?
    C22A C21A H21A . . 121.6 ?
    C17A C22A N5A . . 109.4(5) ?
    C17A C22A C21A . . 120.0(6) ?
    N5A C22A C21A . . 130.6(6) ?
    N2A C23A C24A . . 109.9(5) ?
    N2A C23A H23A . . 109.7 ?
    C24A C23A H23A . . 109.7 ?
    N2A C23A H23B . . 109.7 ?
    C24A C23A H23B . . 109.7 ?
    H23A C23A H23B . . 108.2 ?
    N7A C24A N8A . . 113.5(5) ?
    N7A C24A C23A . . 124.5(5) ?
    N8A C24A C23A . . 122.0(5) ?
    N8A C25A C30A . . 105.5(5) ?
    N8A C25A C26A . . 131.9(6) ?
    C30A C25A C26A . . 122.6(6) ?
    C27A C26A C25A . . 116.1(7) ?
    C27A C26A H26A . . 121.9 ?
    C25A C26A H26A . . 121.9 ?
    C26A C27A C28A . . 122.6(7) ?
    C26A C27A H27A . . 118.7 ?
    C28A C27A H27A . . 118.7 ?
    C27A C28A C29A . . 121.6(7) ?
    C27A C28A H28A . . 119.2 ?
    C29A C28A H28A . . 119.2 ?
    C28A C29A C30A . . 117.5(7) ?
    C28A C29A H29A . . 121.3 ?
    C30A C29A H29A . . 121.3 ?
    C29A C30A C25A . . 119.6(6) ?
    C29A C30A N7A . . 131.0(6) ?
    C25A C30A N7A . . 109.4(5) ?
    N2A C31A C32A . . 110.9(5) ?
    N2A C31A H31A . . 109.5 ?
    C32A C31A H31A . . 109.5 ?
    N2A C31A H31B . . 109.5 ?
    C32A C31A H31B . . 109.5 ?
    H31A C31A H31B . . 108.1 ?
    N9A C32A N10A . . 113.9(5) ?
    N9A C32A C31A . . 124.3(5) ?
    N10A C32A C31A . . 121.8(5) ?
    N10A C33A C38A . . 106.4(5) ?
    N10A C33A C34A . . 131.9(7) ?
    C38A C33A C34A . . 121.6(6) ?
    C35A C34A C33A . . 116.0(7) ?
    C35A C34A H34A . . 122.0 ?
    C33A C34A H34A . . 122.0 ?
    C34A C35A C36A . . 122.3(7) ?
    C34A C35A H35A . . 118.9 ?
    C36A C35A H35A . . 118.9 ?
    C37A C36A C35A . . 121.1(7) ?
    C37A C36A H36A . . 119.5 ?
    C35A C36A H36A . . 119.5 ?
    C36A C37A C38A . . 118.2(7) ?
    C36A C37A H37A . . 120.9 ?
    C38A C37A H37A . . 120.9 ?
    C37A C38A C33A . . 120.8(6) ?
    C37A C38A N9A . . 130.3(6) ?
    C33A C38A N9A . . 108.8(5) ?
    C7A N1A C15A . . 109.7(4) ?
    C7A N1A C2A . . 112.5(4) ?
    C15A N1A C2A . . 108.0(4) ?
    C7A N1A Pb1 . . 107.6(3) ?
    C15A N1A Pb1 . . 104.9(3) ?
    C2A N1A Pb1 . . 113.8(3) ?
    C23A N2A C31A . . 109.0(4) ?
    C23A N2A C1A . . 110.5(4) ?
    C31A N2A C1A . . 111.4(4) ?
    C23A N2A Pb1 . . 107.0(3) ?
    C31A N2A Pb1 . . 105.7(3) ?
    C1A N2A Pb1 . . 113.0(3) ?
    C8A N3A C14A . . 105.2(5) ?
    C8A N3A Pb1 . . 112.2(4) ?
    C14A N3A Pb1 . . 141.9(4) ?
    C8A N4A C9A . . 106.8(5) ?
    C8A N4A H4A . . 126.6 ?
    C9A N4A H4A . . 126.6 ?
    C16A N5A C22A . . 104.7(5) ?
    C16A N5A Pb1 . . 112.4(4) ?
    C22A N5A Pb1 . . 142.7(4) ?
    C16A N6A C17A . . 107.1(5) ?
    C16A N6A H6A . . 126.4 ?
    C17A N6A H6A . . 126.4 ?
    C24A N7A C30A . . 104.6(5) ?
    C24A N7A Pb1 . . 112.4(4) ?
    C30A N7A Pb1 . . 141.2(4) ?
    C24A N8A C25A . . 107.0(5) ?
    C24A N8A H8A . . 126.5 ?
    C25A N8A H8A . . 126.5 ?
    C32A N9A C38A . . 104.4(5) ?
    C32A N10A C33A . . 106.5(5) ?
    C32A N10A H10D . . 126.8 ?
    C33A N10A H10D . . 126.8 ?
    N9B Pb2 N7B . . 100.93(15) ?
    N9B Pb2 N2B . . 66.41(14) ?
    N7B Pb2 N2B . . 64.53(14) ?
    N9B Pb2 N5B . . 142.51(14) ?
    N7B Pb2 N5B . . 80.04(15) ?
    N2B Pb2 N5B . . 81.07(14) ?
    N9B Pb2 N1B . . 86.72(14) ?
    N7B Pb2 N1B . . 120.68(14) ?
    N2B Pb2 N1B . . 65.68(13) ?
    N5B Pb2 N1B . . 62.26(14) ?
    N9B Pb2 N3B . . 79.50(14) ?
    N7B Pb2 N3B . . 173.95(14) ?
    N2B Pb2 N3B . . 120.70(14) ?
    N5B Pb2 N3B . . 103.35(14) ?
    N1B Pb2 N3B . . 65.33(13) ?
    N9B Pb2 O8 . . 90.00(16) ?
    N7B Pb2 O8 . . 76.64(17) ?
    N2B Pb2 O8 . . 127.97(16) ?
    N5B Pb2 O8 . . 125.86(16) ?
    N1B Pb2 O8 . . 162.66(16) ?
    N3B Pb2 O8 . . 97.35(16) ?
    N1B C1B C2B . . 113.1(4) ?
    N1B C1B C6B . . 114.0(5) ?
    C2B C1B C6B . . 109.6(5) ?
    N1B C1B H1B . . 106.5 ?
    C2B C1B H1B . . 106.5 ?
    C6B C1B H1B . . 106.5 ?
    N2B C2B C1B . . 113.5(5) ?
    N2B C2B C3B . . 112.6(4) ?
    C1B C2B C3B . . 110.6(5) ?
    N2B C2B H2B . . 106.5 ?
    C1B C2B H2B . . 106.5 ?
    C3B C2B H2B . . 106.5 ?
    C4B C3B C2B . . 111.7(5) ?
    C4B C3B H3B1 . . 109.3 ?
    C2B C3B H3B1 . . 109.3 ?
    C4B C3B H3B2 . . 109.3 ?
    C2B C3B H3B2 . . 109.3 ?
    H3B1 C3B H3B2 . . 107.9 ?
    C5B C4B C3B . . 110.4(5) ?
    C5B C4B H4B1 . . 109.6 ?
    C3B C4B H4B1 . . 109.6 ?
    C5B C4B H4B2 . . 109.6 ?
    C3B C4B H4B2 . . 109.6 ?
    H4B1 C4B H4B2 . . 108.1 ?
    C4B C5B C6B . . 110.1(5) ?
    C4B C5B H5B1 . . 109.6 ?
    C6B C5B H5B1 . . 109.6 ?
    C4B C5B H5B2 . . 109.6 ?
    C6B C5B H5B2 . . 109.6 ?
    H5B1 C5B H5B2 . . 108.1 ?
    C5B C6B C1B . . 113.6(5) ?
    C5B C6B H6B1 . . 108.8 ?
    C1B C6B H6B1 . . 108.8 ?
    C5B C6B H6B2 . . 108.8 ?
    C1B C6B H6B2 . . 108.8 ?
    H6B1 C6B H6B2 . . 107.7 ?
    N1B C7B C8B . . 111.1(5) ?
    N1B C7B H7B1 . . 109.4 ?
    C8B C7B H7B1 . . 109.4 ?
    N1B C7B H7B2 . . 109.4 ?
    C8B C7B H7B2 . . 109.4 ?
    H7B1 C7B H7B2 . . 108.0 ?
    N3B C8B N4B . . 113.4(5) ?
    N3B C8B C7B . . 124.2(5) ?
    N4B C8B C7B . . 122.2(5) ?
    N4B C9B C14B . . 105.9(5) ?
    N4B C9B C10B . . 131.0(6) ?
    C14B C9B C10B . . 123.0(6) ?
    C11B C10B C9B . . 115.9(6) ?
    C11B C10B H10B . . 122.1 ?
    C9B C10B H10B . . 122.1 ?
    C10B C11B C12B . . 121.4(6) ?
    C10B C11B H11B . . 119.3 ?
    C12B C11B H11B . . 119.3 ?
    C13B C12B C11B . . 122.4(6) ?
    C13B C12B H12B . . 118.8 ?
    C11B C12B H12B . . 118.8 ?
    C12B C13B C14B . . 117.2(6) ?
    C12B C13B H13B . . 121.4 ?
    C14B C13B H13B . . 121.4 ?
    C9B C14B C13B . . 120.0(6) ?
    C9B C14B N3B . . 109.7(5) ?
    C13B C14B N3B . . 130.2(6) ?
    N1B C15B C16B . . 110.6(5) ?
    N1B C15B H15C . . 109.5 ?
    C16B C15B H15C . . 109.5 ?
    N1B C15B H15D . . 109.5 ?
    C16B C15B H15D . . 109.5 ?
    H15C C15B H15D . . 108.1 ?
    N5B C16B N6B . . 113.2(5) ?
    N5B C16B C15B . . 124.6(5) ?
    N6B C16B C15B . . 122.2(5) ?
    C18B C17B C22B . . 122.6(6) ?
    C18B C17B N6B . . 132.1(6) ?
    C22B C17B N6B . . 105.3(5) ?
    C19B C18B C17B . . 117.0(7) ?
    C19B C18B H18B . . 121.5 ?
    C17B C18B H18B . . 121.5 ?
    C18B C19B C20B . . 121.6(7) ?
    C18B C19B H19B . . 119.2 ?
    C20B C19B H19B . . 119.2 ?
    C19B C20B C21B . . 122.1(7) ?
    C19B C20B H20B . . 118.9 ?
    C21B C20B H20B . . 118.9 ?
    C20B C21B C22B . . 117.1(7) ?
    C20B C21B H21B . . 121.5 ?
    C22B C21B H21B . . 121.5 ?
    C17B C22B N5B . . 109.6(5) ?
    C17B C22B C21B . . 119.6(6) ?
    N5B C22B C21B . . 130.7(6) ?
    N2B C23B C24B . . 111.9(5) ?
    N2B C23B H23C . . 109.2 ?
    C24B C23B H23C . . 109.2 ?
    N2B C23B H23D . . 109.2 ?
    C24B C23B H23D . . 109.2 ?
    H23C C23B H23D . . 107.9 ?
    N7B C24B N8B . . 113.2(6) ?
    N7B C24B C23B . . 125.5(5) ?
    N8B C24B C23B . . 121.3(6) ?
    N8B C25B C30B . . 105.9(5) ?
    N8B C25B C26B . . 132.3(7) ?
    C30B C25B C26B . . 121.8(7) ?
    C27B C26B C25B . . 117.2(7) ?
    C27B C26B H26B . . 121.4 ?
    C25B C26B H26B . . 121.4 ?
    C26B C27B C28B . . 122.0(7) ?
    C26B C27B H27B . . 119.0 ?
    C28B C27B H27B . . 119.0 ?
    C29B C28B C27B . . 121.0(8) ?
    C29B C28B H28B . . 119.5 ?
    C27B C28B H28B . . 119.5 ?
    C28B C29B C30B . . 118.2(7) ?
    C28B C29B H29B . . 120.9 ?
    C30B C29B H29B . . 120.9 ?
    C25B C30B N7B . . 109.5(6) ?
    C25B C30B C29B . . 119.8(6) ?
    N7B C30B C29B . . 130.7(6) ?
    N2B C31B C32B . . 109.9(4) ?
    N2B C31B H31C . . 109.7 ?
    C32B C31B H31C . . 109.7 ?
    N2B C31B H31D . . 109.7 ?
    C32B C31B H31D . . 109.7 ?
    H31C C31B H31D . . 108.2 ?
    N9B C32B N10B . . 112.2(5) ?
    N9B C32B C31B . . 123.1(5) ?
    N10B C32B C31B . . 124.7(5) ?
    C38B C33B N10B . . 105.5(5) ?
    C38B C33B C34B . . 123.4(5) ?
    N10B C33B C34B . . 131.1(6) ?
    C35B C34B C33B . . 114.8(6) ?
    C35B C34B H34B . . 122.6 ?
    C33B C34B H34B . . 122.6 ?
    C34B C35B C36B . . 123.0(6) ?
    C34B C35B H35B . . 118.5 ?
    C36B C35B H35B . . 118.5 ?
    C37B C36B C35B . . 121.5(6) ?
    C37B C36B H36B . . 119.3 ?
    C35B C36B H36B . . 119.3 ?
    C36B C37B C38B . . 117.7(6) ?
    C36B C37B H37B . . 121.2 ?
    C38B C37B H37B . . 121.2 ?
    C33B C38B C37B . . 119.7(6) ?
    C33B C38B N9B . . 109.2(5) ?
    C37B C38B N9B . . 131.1(6) ?
    C15B N1B C7B . . 109.6(4) ?
    C15B N1B C1B . . 109.5(4) ?
    C7B N1B C1B . . 112.8(4) ?
    C15B N1B Pb2 . . 106.2(3) ?
    C7B N1B Pb2 . . 103.9(3) ?
    C1B N1B Pb2 . . 114.5(3) ?
    C23B N2B C31B . . 110.3(4) ?
    C23B N2B C2B . . 112.0(4) ?
    C31B N2B C2B . . 108.7(4) ?
    C23B N2B Pb2 . . 106.9(3) ?
    C31B N2B Pb2 . . 103.5(3) ?
    C2B N2B Pb2 . . 115.0(3) ?
    C8B N3B C14B . . 104.4(5) ?
    C8B N3B Pb2 . . 109.8(3) ?
    C14B N3B Pb2 . . 139.7(4) ?
    C8B N4B C9B . . 106.5(5) ?
    C8B N4B H4B . . 126.7 ?
    C9B N4B H4B . . 126.7 ?
    C16B N5B C22B . . 105.1(5) ?
    C16B N5B Pb2 . . 112.7(4) ?
    C22B N5B Pb2 . . 140.2(4) ?
    C16B N6B C17B . . 106.7(5) ?
    C16B N6B H6B . . 126.6 ?
    C17B N6B H6B . . 126.6 ?
    C24B N7B C30B . . 104.5(5) ?
    C24B N7B Pb2 . . 111.7(4) ?
    C30B N7B Pb2 . . 141.4(4) ?
    C24B N8B C25B . . 107.0(5) ?
    C24B N8B H8B . . 126.5 ?
    C25B N8B H8B . . 126.5 ?
    C32B N9B C38B . . 105.2(5) ?
    C32B N9B Pb2 . . 114.4(4) ?
    C38B N9B Pb2 . . 140.3(4) ?
    C32B N10B C33B . . 107.8(5) ?
    C32B N10B H10C . . 126.1 ?
    C33B N10B H10C . . 126.1 ?
    O2 N1 O1 . . 119.1(6) ?
    O2 N1 O3 . . 122.0(6) ?
    O1 N1 O3 . . 118.8(6) ?
    O4 N2 O6 . . 119.1(6) ?
    O4 N2 O5 . . 121.8(5) ?
    O6 N2 O5 . . 119.0(6) ?
    O7 N3 O8 . . 121.4(9) ?
    O7 N3 O9 . . 115.1(9) ?
    O8 N3 O9 . . 123.5(8) ?
    O11 N4 O12 . . 119.9(8) ?
    O11 N4 O10 . . 120.8(10) ?
    O12 N4 O10 . . 119.2(10) ?
    H1O O1A H2O . . 113.6 ?
    H3O O13 H4O . . 137.6 ?
    H5O O14 H6O . . 108.0 ?
loop_
    _geom_torsion_atom_site_label_1
    _geom_torsion_atom_site_label_2
    _geom_torsion_atom_site_label_3
    _geom_torsion_atom_site_label_4
    _geom_torsion_site_symmetry_1
    _geom_torsion_site_symmetry_2
    _geom_torsion_site_symmetry_3
    _geom_torsion_site_symmetry_4
    _geom_torsion
    _geom_torsion_publ_flag
    N2A C1A C2A N1A . . . . -50.5(6) ?
    C6A C1A C2A N1A . . . . -178.9(4) ?
    N2A C1A C2A C3A . . . . -178.1(5) ?
    C6A C1A C2A C3A . . . . 53.4(6) ?
    N1A C2A C3A C4A . . . . 174.6(5) ?
    C1A C2A C3A C4A . . . . -57.1(7) ?
    C2A C3A C4A C5A . . . . 58.4(7) ?
    C3A C4A C5A C6A . . . . -56.4(7) ?
    N2A C1A C6A C5A . . . . 178.5(5) ?
    C2A C1A C6A C5A . . . . -53.2(7) ?
    C4A C5A C6A C1A . . . . 55.1(8) ?
    N1A C7A C8A N3A . . . . -29.2(8) ?
    N1A C7A C8A N4A . . . . 152.7(5) ?
    N4A C9A C10A C11A . . . . 179.4(7) ?
    C14A C9A C10A C11A . . . . -0.3(11) ?
    C9A C10A C11A C12A . . . . -0.8(12) ?
    C10A C11A C12A C13A . . . . 0.4(13) ?
    C11A C12A C13A C14A . . . . 1.1(12) ?
    N4A C9A C14A N3A . . . . 0.9(7) ?
    C10A C9A C14A N3A . . . . -179.4(6) ?
    N4A C9A C14A C13A . . . . -177.9(6) ?
    C10A C9A C14A C13A . . . . 1.8(11) ?
    C12A C13A C14A C9A . . . . -2.2(10) ?
    C12A C13A C14A N3A . . . . 179.4(7) ?
    N1A C15A C16A N5A . . . . -42.0(7) ?
    N1A C15A C16A N6A . . . . 139.3(5) ?
    N6A C17A C18A C19A . . . . 178.2(6) ?
    C22A C17A C18A C19A . . . . -0.4(9) ?
    C17A C18A C19A C20A . . . . 0.3(9) ?
    C18A C19A C20A C21A . . . . -0.3(10) ?
    C19A C20A C21A C22A . . . . 0.5(10) ?
    N6A C17A C22A N5A . . . . -0.5(6) ?
    C18A C17A C22A N5A . . . . 178.4(5) ?
    N6A C17A C22A C21A . . . . -178.3(5) ?
    C18A C17A C22A C21A . . . . 0.6(9) ?
    C20A C21A C22A C17A . . . . -0.6(9) ?
    C20A C21A C22A N5A . . . . -177.9(6) ?
    N2A C23A C24A N7A . . . . -27.0(8) ?
    N2A C23A C24A N8A . . . . 154.7(5) ?
    N8A C25A C26A C27A . . . . -177.2(6) ?
    C30A C25A C26A C27A . . . . -1.3(10) ?
    C25A C26A C27A C28A . . . . 0.4(11) ?
    C26A C27A C28A C29A . . . . 0.1(12) ?
    C27A C28A C29A C30A . . . . 0.3(11) ?
    C28A C29A C30A C25A . . . . -1.2(10) ?
    C28A C29A C30A N7A . . . . 177.1(6) ?
    N8A C25A C30A C29A . . . . 178.6(5) ?
    C26A C25A C30A C29A . . . . 1.8(9) ?
    N8A C25A C30A N7A . . . . 0.0(6) ?
    C26A C25A C30A N7A . . . . -176.8(6) ?
    N2A C31A C32A N9A . . . . -53.9(8) ?
    N2A C31A C32A N10A . . . . 123.0(6) ?
    N10A C33A C34A C35A . . . . -176.5(7) ?
    C38A C33A C34A C35A . . . . 0.6(10) ?
    C33A C34A C35A C36A . . . . -1.9(11) ?
    C34A C35A C36A C37A . . . . 0.8(12) ?
    C35A C36A C37A C38A . . . . 1.6(11) ?
    C36A C37A C38A C33A . . . . -2.9(10) ?
    C36A C37A C38A N9A . . . . 175.1(7) ?
    N10A C33A C38A C37A . . . . 179.6(6) ?
    C34A C33A C38A C37A . . . . 1.8(10) ?
    N10A C33A C38A N9A . . . . 1.2(7) ?
    C34A C33A C38A N9A . . . . -176.6(6) ?
    C8A C7A N1A C15A . . . . -67.3(6) ?
    C8A C7A N1A C2A . . . . 172.3(5) ?
    C8A C7A N1A Pb1 . . . . 46.2(5) ?
    C16A C15A N1A C7A . . . . 166.4(5) ?
    C16A C15A N1A C2A . . . . -70.6(5) ?
    C16A C15A N1A Pb1 . . . . 51.2(5) ?
    C1A C2A N1A C7A . . . . -84.0(6) ?
    C3A C2A N1A C7A . . . . 42.7(6) ?
    C1A C2A N1A C15A . . . . 154.6(4) ?
    C3A C2A N1A C15A . . . . -78.6(6) ?
    C1A C2A N1A Pb1 . . . . 38.6(5) ?
    C3A C2A N1A Pb1 . . . . 165.3(4) ?
    N5A Pb1 N1A C7A . . . . -152.0(4) ?
    N3A Pb1 N1A C7A . . . . -35.2(3) ?
    N7A Pb1 N1A C7A . . . . 47.1(3) ?
    N2A Pb1 N1A C7A . . . . 111.6(3) ?
    N5A Pb1 N1A C15A . . . . -35.2(3) ?
    N3A Pb1 N1A C15A . . . . 81.6(3) ?
    N7A Pb1 N1A C15A . . . . 163.9(3) ?
    N2A Pb1 N1A C15A . . . . -131.6(3) ?
    N5A Pb1 N1A C2A . . . . 82.6(3) ?
    N3A Pb1 N1A C2A . . . . -160.6(4) ?
    N7A Pb1 N1A C2A . . . . -78.2(3) ?
    N2A Pb1 N1A C2A . . . . -13.8(3) ?
    C24A C23A N2A C31A . . . . 161.7(5) ?
    C24A C23A N2A C1A . . . . -75.5(6) ?
    C24A C23A N2A Pb1 . . . . 47.9(5) ?
    C32A C31A N2A C23A . . . . -61.7(6) ?
    C32A C31A N2A C1A . . . . 176.2(5) ?
    C32A C31A N2A Pb1 . . . . 53.1(5) ?
    C2A C1A N2A C23A . . . . 155.7(5) ?
    C6A C1A N2A C23A . . . . -77.4(6) ?
    C2A C1A N2A C31A . . . . -82.9(6) ?
    C6A C1A N2A C31A . . . . 44.0(6) ?
    C2A C1A N2A Pb1 . . . . 35.9(6) ?
    C6A C1A N2A Pb1 . . . . 162.8(4) ?
    N5A Pb1 N2A C23A . . . . 160.7(3) ?
    N1A Pb1 N2A C23A . . . . -133.2(3) ?
    N3A Pb1 N2A C23A . . . . -96.4(3) ?
    N7A Pb1 N2A C23A . . . . -38.6(3) ?
    N5A Pb1 N2A C31A . . . . 44.6(3) ?
    N1A Pb1 N2A C31A . . . . 110.7(3) ?
    N3A Pb1 N2A C31A . . . . 147.4(3) ?
    N7A Pb1 N2A C31A . . . . -154.8(4) ?
    N5A Pb1 N2A C1A . . . . -77.5(4) ?
    N1A Pb1 N2A C1A . . . . -11.4(3) ?
    N3A Pb1 N2A C1A . . . . 25.3(4) ?
    N7A Pb1 N2A C1A . . . . 83.1(4) ?
    N4A C8A N3A C14A . . . . -0.1(7) ?
    C7A C8A N3A C14A . . . . -178.4(6) ?
    N4A C8A N3A Pb1 . . . . 172.5(4) ?
    C7A C8A N3A Pb1 . . . . -5.7(8) ?
    C9A C14A N3A C8A . . . . -0.5(7) ?
    C13A C14A N3A C8A . . . . 178.1(7) ?
    C9A C14A N3A Pb1 . . . . -169.4(5) ?
    C13A C14A N3A Pb1 . . . . 9.2(12) ?
    N5A Pb1 N3A C8A . . . . 79.2(4) ?
    N1A Pb1 N3A C8A . . . . 22.1(4) ?
    N7A Pb1 N3A C8A . . . . -66.0(4) ?
    N2A Pb1 N3A C8A . . . . -15.4(5) ?
    N5A Pb1 N3A C14A . . . . -112.4(7) ?
    N1A Pb1 N3A C14A . . . . -169.5(7) ?
    N7A Pb1 N3A C14A . . . . 102.5(7) ?
    N2A Pb1 N3A C14A . . . . 153.0(6) ?
    N3A C8A N4A C9A . . . . 0.7(7) ?
    C7A C8A N4A C9A . . . . 179.0(6) ?
    C14A C9A N4A C8A . . . . -0.9(7) ?
    C10A C9A N4A C8A . . . . 179.4(7) ?
    N6A C16A N5A C22A . . . . 1.3(6) ?
    C15A C16A N5A C22A . . . . -177.5(5) ?
    N6A C16A N5A Pb1 . . . . -175.1(3) ?
    C15A C16A N5A Pb1 . . . . 6.0(7) ?
    C17A C22A N5A C16A . . . . -0.4(6) ?
    C21A C22A N5A C16A . . . . 177.0(6) ?
    C17A C22A N5A Pb1 . . . . 174.1(4) ?
    C21A C22A N5A Pb1 . . . . -8.4(11) ?
    N1A Pb1 N5A C16A . . . . 16.7(4) ?
    N3A Pb1 N5A C16A . . . . -39.6(4) ?
    N7A Pb1 N5A C16A . . . . 52.1(5) ?
    N2A Pb1 N5A C16A . . . . 84.1(4) ?
    N1A Pb1 N5A C22A . . . . -157.5(6) ?
    N3A Pb1 N5A C22A . . . . 146.1(6) ?
    N7A Pb1 N5A C22A . . . . -122.2(6) ?
    N2A Pb1 N5A C22A . . . . -90.2(6) ?
    N5A C16A N6A C17A . . . . -1.7(6) ?
    C15A C16A N6A C17A . . . . 177.2(5) ?
    C22A C17A N6A C16A . . . . 1.3(6) ?
    C18A C17A N6A C16A . . . . -177.5(6) ?
    N8A C24A N7A C30A . . . . -0.5(6) ?
    C23A C24A N7A C30A . . . . -178.9(5) ?
    N8A C24A N7A Pb1 . . . . 167.4(4) ?
    C23A C24A N7A Pb1 . . . . -10.9(7) ?
    C29A C30A N7A C24A . . . . -178.1(6) ?
    C25A C30A N7A C24A . . . . 0.3(6) ?
    C29A C30A N7A Pb1 . . . . 19.8(11) ?
    C25A C30A N7A Pb1 . . . . -161.8(4) ?
    N5A Pb1 N7A C24A . . . . 62.0(5) ?
    N1A Pb1 N7A C24A . . . . 94.3(4) ?
    N3A Pb1 N7A C24A . . . . 160.5(4) ?
    N2A Pb1 N7A C24A . . . . 26.1(4) ?
    N5A Pb1 N7A C30A . . . . -136.7(6) ?
    N1A Pb1 N7A C30A . . . . -104.4(6) ?
    N3A Pb1 N7A C30A . . . . -38.3(6) ?
    N2A Pb1 N7A C30A . . . . -172.7(6) ?
    N7A C24A N8A C25A . . . . 0.5(7) ?
    C23A C24A N8A C25A . . . . 179.0(5) ?
    C30A C25A N8A C24A . . . . -0.3(6) ?
    C26A C25A N8A C24A . . . . 176.1(7) ?
    N10A C32A N9A C38A . . . . 1.1(7) ?
    C31A C32A N9A C38A . . . . 178.2(6) ?
    C37A C38A N9A C32A . . . . -179.5(7) ?
    C33A C38A N9A C32A . . . . -1.4(7) ?
    N9A C32A N10A C33A . . . . -0.3(7) ?
    C31A C32A N10A C33A . . . . -177.6(5) ?
    C38A C33A N10A C32A . . . . -0.5(7) ?
    C34A C33A N10A C32A . . . . 176.9(7) ?
    N1B C1B C2B N2B . . . . 50.1(6) ?
    C6B C1B C2B N2B . . . . 178.5(4) ?
    N1B C1B C2B C3B . . . . 177.8(5) ?
    C6B C1B C2B C3B . . . . -53.8(6) ?
    N2B C2B C3B C4B . . . . -174.6(5) ?
    C1B C2B C3B C4B . . . . 57.2(7) ?
    C2B C3B C4B C5B . . . . -58.3(7) ?
    C3B C4B C5B C6B . . . . 56.4(7) ?
    C4B C5B C6B C1B . . . . -56.0(8) ?
    N1B C1B C6B C5B . . . . -177.5(5) ?
    C2B C1B C6B C5B . . . . 54.6(7) ?
    N1B C7B C8B N3B . . . . 52.9(8) ?
    N1B C7B C8B N4B . . . . -120.8(6) ?
    N4B C9B C10B C11B . . . . 175.8(6) ?
    C14B C9B C10B C11B . . . . -0.6(10) ?
    C9B C10B C11B C12B . . . . 2.4(10) ?
    C10B C11B C12B C13B . . . . -1.5(11) ?
    C11B C12B C13B C14B . . . . -1.3(10) ?
    N4B C9B C14B C13B . . . . -179.3(5) ?
    C10B C9B C14B C13B . . . . -2.2(9) ?
    N4B C9B C14B N3B . . . . 0.0(7) ?
    C10B C9B C14B N3B . . . . 177.1(6) ?
    C12B C13B C14B C9B . . . . 3.0(9) ?
    C12B C13B C14B N3B . . . . -176.1(6) ?
    N1B C15B C16B N5B . . . . 27.4(8) ?
    N1B C15B C16B N6B . . . . -151.6(5) ?
    C22B C17B C18B C19B . . . . -1.2(10) ?
    N6B C17B C18B C19B . . . . 178.1(6) ?
    C17B C18B C19B C20B . . . . 0.9(11) ?
    C18B C19B C20B C21B . . . . -0.6(12) ?
    C19B C20B C21B C22B . . . . 0.5(11) ?
    C18B C17B C22B N5B . . . . 177.8(6) ?
    N6B C17B C22B N5B . . . . -1.7(6) ?
    C18B C17B C22B C21B . . . . 1.2(9) ?
    N6B C17B C22B C21B . . . . -178.3(5) ?
    C20B C21B C22B C17B . . . . -0.8(9) ?
    C20B C21B C22B N5B . . . . -176.6(6) ?
    N2B C23B C24B N7B . . . . 24.3(9) ?
    N2B C23B C24B N8B . . . . -156.9(5) ?
    N8B C25B C26B C27B . . . . -179.0(7) ?
    C30B C25B C26B C27B . . . . 2.3(11) ?
    C25B C26B C27B C28B . . . . -1.4(13) ?
    C26B C27B C28B C29B . . . . 0.1(13) ?
    C27B C28B C29B C30B . . . . 0.3(12) ?
    N8B C25B C30B N7B . . . . -0.6(7) ?
    C26B C25B C30B N7B . . . . 178.4(6) ?
    N8B C25B C30B C29B . . . . 179.1(6) ?
    C26B C25B C30B C29B . . . . -1.9(11) ?
    C28B C29B C30B C25B . . . . 0.5(10) ?
    C28B C29B C30B N7B . . . . -179.8(7) ?
    N2B C31B C32B N9B . . . . 41.5(7) ?
    N2B C31B C32B N10B . . . . -139.0(5) ?
    C38B C33B C34B C35B . . . . 1.0(9) ?
    N10B C33B C34B C35B . . . . -178.3(6) ?
    C33B C34B C35B C36B . . . . 0.0(9) ?
    C34B C35B C36B C37B . . . . -0.6(10) ?
    C35B C36B C37B C38B . . . . 0.2(9) ?
    N10B C33B C38B C37B . . . . 178.0(5) ?
    C34B C33B C38B C37B . . . . -1.5(9) ?
    N10B C33B C38B N9B . . . . -0.1(6) ?
    C34B C33B C38B N9B . . . . -179.6(5) ?
    C36B C37B C38B C33B . . . . 0.8(9) ?
    C36B C37B C38B N9B . . . . 178.4(6) ?
    C16B C15B N1B C7B . . . . -161.3(5) ?
    C16B C15B N1B C1B . . . . 74.4(6) ?
    C16B C15B N1B Pb2 . . . . -49.7(5) ?
    C8B C7B N1B C15B . . . . 58.9(6) ?
    C8B C7B N1B C1B . . . . -178.8(5) ?
    C8B C7B N1B Pb2 . . . . -54.3(5) ?
    C2B C1B N1B C15B . . . . -154.6(5) ?
    C6B C1B N1B C15B . . . . 79.4(6) ?
    C2B C1B N1B C7B . . . . 83.1(6) ?
    C6B C1B N1B C7B . . . . -43.0(6) ?
    C2B C1B N1B Pb2 . . . . -35.4(6) ?
    C6B C1B N1B Pb2 . . . . -161.5(4) ?
    N9B Pb2 N1B C15B . . . . -162.4(3) ?
    N7B Pb2 N1B C15B . . . . 96.8(3) ?
    N2B Pb2 N1B C15B . . . . 132.0(3) ?
    N5B Pb2 N1B C15B . . . . 39.4(3) ?
    N3B Pb2 N1B C15B . . . . -82.5(3) ?
    N9B Pb2 N1B C7B . . . . -46.9(3) ?
    N7B Pb2 N1B C7B . . . . -147.6(3) ?
    N2B Pb2 N1B C7B . . . . -112.4(3) ?
    N5B Pb2 N1B C7B . . . . 155.0(4) ?
    N3B Pb2 N1B C7B . . . . 33.1(3) ?
    N9B Pb2 N1B C1B . . . . 76.6(4) ?
    N7B Pb2 N1B C1B . . . . -24.2(4) ?
    N2B Pb2 N1B C1B . . . . 11.0(3) ?
    N5B Pb2 N1B C1B . . . . -81.6(4) ?
    N3B Pb2 N1B C1B . . . . 156.5(4) ?
    C24B C23B N2B C31B . . . . 67.1(6) ?
    C24B C23B N2B C2B . . . . -171.7(5) ?
    C24B C23B N2B Pb2 . . . . -44.9(5) ?
    C32B C31B N2B C23B . . . . -164.5(5) ?
    C32B C31B N2B C2B . . . . 72.3(5) ?
    C32B C31B N2B Pb2 . . . . -50.4(5) ?
    C1B C2B N2B C23B . . . . 83.2(6) ?
    C3B C2B N2B C23B . . . . -43.4(6) ?
    C1B C2B N2B C31B . . . . -154.7(4) ?
    C3B C2B N2B C31B . . . . 78.7(6) ?
    C1B C2B N2B Pb2 . . . . -39.2(5) ?
    C3B C2B N2B Pb2 . . . . -165.8(4) ?
    N9B Pb2 N2B C23B . . . . 152.0(4) ?
    N7B Pb2 N2B C23B . . . . 36.1(3) ?
    N5B Pb2 N2B C23B . . . . -47.1(3) ?
    N1B Pb2 N2B C23B . . . . -110.6(4) ?
    N3B Pb2 N2B C23B . . . . -147.4(3) ?
    N9B Pb2 N2B C31B . . . . 35.5(3) ?
    N7B Pb2 N2B C31B . . . . -80.4(3) ?
    N5B Pb2 N2B C31B . . . . -163.5(3) ?
    N1B Pb2 N2B C31B . . . . 132.9(3) ?
    N3B Pb2 N2B C31B . . . . 96.2(3) ?
    N9B Pb2 N2B C2B . . . . -82.9(4) ?
    N7B Pb2 N2B C2B . . . . 161.1(4) ?
    N5B Pb2 N2B C2B . . . . 78.0(4) ?
    N1B Pb2 N2B C2B . . . . 14.5(3) ?
    N3B Pb2 N2B C2B . . . . -22.3(4) ?
    N4B C8B N3B C14B . . . . -0.5(7) ?
    C7B C8B N3B C14B . . . . -174.7(5) ?
    N4B C8B N3B Pb2 . . . . 158.0(4) ?
    C7B C8B N3B Pb2 . . . . -16.2(7) ?
    C9B C14B N3B C8B . . . . 0.3(7) ?
    C13B C14B N3B C8B . . . . 179.5(6) ?
    C9B C14B N3B Pb2 . . . . -147.4(5) ?
    C13B C14B N3B Pb2 . . . . 31.8(10) ?
    N9B Pb2 N3B C8B . . . . 80.7(4) ?
    N2B Pb2 N3B C8B . . . . 26.4(4) ?
    N5B Pb2 N3B C8B . . . . -61.1(4) ?
    N1B Pb2 N3B C8B . . . . -10.5(4) ?
    N9B Pb2 N3B C14B . . . . -132.7(6) ?
    N2B Pb2 N3B C14B . . . . 173.0(5) ?
    N5B Pb2 N3B C14B . . . . 85.6(6) ?
    N1B Pb2 N3B C14B . . . . 136.1(6) ?
    N3B C8B N4B C9B . . . . 0.5(7) ?
    C7B C8B N4B C9B . . . . 174.8(5) ?
    C14B C9B N4B C8B . . . . -0.3(6) ?
    C10B C9B N4B C8B . . . . -177.1(7) ?
    N6B C16B N5B C22B . . . . -1.0(6) ?
    C15B C16B N5B C22B . . . . 179.9(5) ?
    N6B C16B N5B Pb2 . . . . -168.4(4) ?
    C15B C16B N5B Pb2 . . . . 12.5(7) ?
    C17B C22B N5B C16B . . . . 1.6(6) ?
    C21B C22B N5B C16B . . . . 177.8(6) ?
    C17B C22B N5B Pb2 . . . . 163.4(4) ?
    C21B C22B N5B Pb2 . . . . -20.5(10) ?
    N9B Pb2 N5B C16B . . . . -65.3(5) ?
    N7B Pb2 N5B C16B . . . . -160.3(4) ?
    N2B Pb2 N5B C16B . . . . -94.8(4) ?
    N1B Pb2 N5B C16B . . . . -27.7(4) ?
    N3B Pb2 N5B C16B . . . . 24.8(4) ?
    N9B Pb2 N5B C22B . . . . 133.8(5) ?
    N7B Pb2 N5B C22B . . . . 38.8(6) ?
    N2B Pb2 N5B C22B . . . . 104.3(6) ?
    N1B Pb2 N5B C22B . . . . 171.5(6) ?
    N3B Pb2 N5B C22B . . . . -136.1(6) ?
    N5B C16B N6B C17B . . . . 0.0(7) ?
    C15B C16B N6B C17B . . . . 179.1(5) ?
    C18B C17B N6B C16B . . . . -178.4(7) ?
    C22B C17B N6B C16B . . . . 1.1(6) ?
    N8B C24B N7B C30B . . . . -0.4(7) ?
    C23B C24B N7B C30B . . . . 178.4(6) ?
    N8B C24B N7B Pb2 . . . . -166.9(4) ?
    C23B C24B N7B Pb2 . . . . 12.0(8) ?
    C25B C30B N7B C24B . . . . 0.6(7) ?
    C29B C30B N7B C24B . . . . -179.1(7) ?
    C25B C30B N7B Pb2 . . . . 160.2(5) ?
    C29B C30B N7B Pb2 . . . . -19.5(12) ?
    N9B Pb2 N7B C24B . . . . -82.5(4) ?
    N2B Pb2 N7B C24B . . . . -25.4(4) ?
    N5B Pb2 N7B C24B . . . . 59.3(4) ?
    N1B Pb2 N7B C24B . . . . 10.2(5) ?
    N9B Pb2 N7B C30B . . . . 118.8(6) ?
    N2B Pb2 N7B C30B . . . . 175.9(7) ?
    N5B Pb2 N7B C30B . . . . -99.3(6) ?
    N1B Pb2 N7B C30B . . . . -148.5(6) ?
    N7B C24B N8B C25B . . . . 0.1(7) ?
    C23B C24B N8B C25B . . . . -178.9(6) ?
    C30B C25B N8B C24B . . . . 0.3(7) ?
    C26B C25B N8B C24B . . . . -178.5(7) ?
    N10B C32B N9B C38B . . . . -1.0(6) ?
    C31B C32B N9B C38B . . . . 178.6(5) ?
    N10B C32B N9B Pb2 . . . . 176.0(3) ?
    C31B C32B N9B Pb2 . . . . -4.4(7) ?
    C33B C38B N9B C32B . . . . 0.6(6) ?
    C37B C38B N9B C32B . . . . -177.2(6) ?
    C33B C38B N9B Pb2 . . . . -175.0(4) ?
    C37B C38B N9B Pb2 . . . . 7.1(10) ?
    N7B Pb2 N9B C32B . . . . 38.2(4) ?
    N2B Pb2 N9B C32B . . . . -17.6(4) ?
    N5B Pb2 N9B C32B . . . . -49.7(5) ?
    N1B Pb2 N9B C32B . . . . -82.5(4) ?
    N3B Pb2 N9B C32B . . . . -148.0(4) ?
    N7B Pb2 N9B C38B . . . . -146.4(5) ?
    N2B Pb2 N9B C38B . . . . 157.8(6) ?
    N5B Pb2 N9B C38B . . . . 125.7(5) ?
    N1B Pb2 N9B C38B . . . . 92.9(6) ?
    N3B Pb2 N9B C38B . . . . 27.4(5) ?
    N9B C32B N10B C33B . . . . 0.9(6) ?
    C31B C32B N10B C33B . . . . -178.7(5) ?
    C38B C33B N10B C32B . . . . -0.5(6) ?
    C34B C33B N10B C32B . . . . 179.0(6) ?
loop_
    _geom_hbond_atom_site_label_D
    _geom_hbond_atom_site_label_H
    _geom_hbond_atom_site_label_A
    _geom_hbond_site_symmetry_A
    _geom_hbond_distance_DH
    _geom_hbond_distance_HA
    _geom_hbond_distance_DA
    _geom_hbond_angle_DHA
    _geom_hbond_publ_flag
    N4A H4A O9 2_566 0.86 2.14 2.926(8) 150.9 y
    N4A H4A O7 2_566 0.86 2.45 3.242(10) 153.4 y
    N6A H6A O3 . 0.86 2.04 2.848(7) 157.0 y
    N8A H8A O11 1_455 0.86 2.12 2.898(8) 150.4 y
    N8A H8A O12 1_455 0.86 2.37 3.091(8) 141.1 y
    N10A H10D O2 2_565 0.86 2.03 2.890(7) 175.0 y
    N4B H4B O4 2_666 0.86 2.03 2.879(6) 168.7 y
    N4B H4B O6 2_666 0.86 2.57 3.256(7) 137.6 y
    N6B H6B O14 . 0.86 1.95 2.784(6) 163.8 y
    N8B H8B O13 2_665 0.86 1.99 2.843(6) 169.2 y
    N10B H10C O5 . 0.86 2.06 2.852(6) 151.9 y
    O1A H1O O13 . 0.84 2.13 2.646(13) 119.5 y
    O1A H2O O10 . 0.84 1.79 2.630(15) 178.2 y
    O13 H3O O10 . 0.84 2.46 3.126(9) 136.6 y
    O13 H4O O1 2_665 0.84 2.31 3.029(8) 143.2 y
    O14 H5O O9 1_655 0.84 2.01 2.853(8) 179.3 y
    O14 H6O O12 1_565 0.84 2.10 2.939(8) 179.2 y
    C13B H13B O7 . 0.93 2.50 3.312(10) 146.2 y
    C15A H15A O4 . 0.97 2.59 3.447(7) 148.0 y
    C18B H18B O10 1_565 0.93 2.45 3.377(9) 171.1 y
    C7B H7B1 O6 2_666 0.97 2.31 3.227(8) 156.7 y
    C29B H29B O8 . 0.93 2.57 3.363(10) 143.7 y
    C31A H31B O1 2_565 0.97 2.41 3.313(8) 155.4 y
