# Supplementary material for: (Nitrato-κO){N,N,N′,N′-tetra­kis­[(1H-benzimidazol-2-yl-κN 3)meth­yl]cyclo­hexane-1,2-diamine}­lead(II) hemiaqua­{N,N,N′,N′-tetra­kis­[(1H-benzimidazol-2-yl-κN 3)meth­yl]cyclo­hexane-1,2-diamine}­lead(II) trinitrate dihydrate
Source: Acta Crystallogr Sect E Struct Rep Online. 2011 Nov 30;67(Pt 12):m1854–5. doi: 10.1107/S1600536811050082 (PMC3238748; doi:10.1107/S1600536811050082)
Supplement: Supplementary file 2 [file e-67-m1854-Isup2.hkl]

# 
# h,k,l, Fc-squared, Fo-squared, sigma(Fo-squared) and status flag 
# 
data_I
_shelx_title ' I in P-1' 
_shelx_refln_list_code          4 
_shelx_F_calc_maximum      514.80 
_exptl_crystal_F_000      1972.00 
_reflns_d_resolution_high  0.8107 
 
loop_ 
 _symmetry_equiv_pos_as_xyz 
 'x, y, z' 
 '-x, -y, -z' 
 
_cell_length_a    12.5485 
_cell_length_b    18.5378 
_cell_length_c    19.2839 
_cell_angle_alpha  64.516 
_cell_angle_beta   81.957 
_cell_angle_gamma  79.675 
 
_shelx_F_squared_multiplier     1.000 
 
loop_ 
 _refln_index_h 
 _refln_index_k 
 _refln_index_l 
 _refln_F_squared_calc 
 _refln_F_squared_meas 
 _refln_F_squared_sigma 
 _refln_observed_status 
   1   0   0     2434.68     2206.77    218.54 o 
   2   0   0    53604.62    62148.25   1510.38 o 
   3   0   0      623.66      612.78     60.70 o 
   4   0   0    27274.04    30568.37    799.87 o 
   5   0   0     2106.07     2394.99    162.20 o 
   6   0   0    16938.01    16582.54    501.79 o 
   7   0   0     7312.35     7189.69    287.19 o 
   8   0   0    44871.08    45891.80   1246.28 o 
   9   0   0     2455.20     2221.91    232.56 o 
  10   0   0     2833.93     2962.63    303.48 o 
  11   0   0      465.39      480.70    134.67 o 
  12   0   0      449.82      626.48    161.39 o 
  13   0   0     2449.43     2855.22    283.63 o 
  14   0   0     2803.28     3182.84    328.00 o 
  15   0   0     2396.35     2598.26    300.70 o 
 -15   1   0       55.04     -132.13    160.19 o 
 -14   1   0       60.06     -141.46    196.40 o 
 -13   1   0     1152.02     1272.13    309.00 o 
 -12   1   0     1816.57     2179.27    236.98 o 
 -11   1   0     1775.58     2390.74    232.63 o 
 -10   1   0    10858.22    11058.55    441.67 o 
  -9   1   0     1498.45     1788.41    256.63 o 
  -8   1   0     4384.62     4458.40    319.06 o 
  -7   1   0      498.03      514.04     63.00 o 
  -6   1   0     9670.16     9859.09    314.43 o 
  -5   1   0     3352.38     3194.90    143.93 o 
  -4   1   0   135869.00   150118.03   3668.76 o 
  -3   1   0       74.37      101.67     33.18 o 
  -2   1   0    45919.54    51470.63   1088.30 o 
  -1   1   0      143.90       55.24     34.60 o 
   1   1   0        5.26      -34.47     22.98 o 
   2   1   0    46791.36    53798.94   1312.12 o 
   3   1   0      312.24      353.55     54.52 o 
   4   1   0    43301.77    46206.16   1168.61 o 
   5   1   0     3266.17     3075.89    155.95 o 
   6   1   0    14507.51    15710.21    480.01 o 
   7   1   0      144.87      185.47     76.63 o 
   8   1   0      935.42      941.69    136.66 o 
   9   1   0     3079.21     2877.78    381.63 o 
  10   1   0    10519.37    10725.84    428.37 o 
  11   1   0     4815.49     4558.53    314.51 o 
  12   1   0     5104.92     4978.86    429.28 o 
  13   1   0     2184.69     2645.47    273.57 o 
  14   1   0      619.64      609.93    187.09 o 
  15   1   0       85.44      -97.56    165.15 o 
 -14   2   0     3286.38     3238.11    318.25 o 
 -13   2   0     1941.15     2607.64    277.50 o 
 -12   2   0     2103.12     2254.30    319.50 o 
 -11   2   0       77.11       38.19    113.50 o 
 -10   2   0     4130.24     4228.98    281.29 o 
  -9   2   0     3974.41     4024.33    278.42 o 
  -8   2   0    21516.03    20164.41    631.24 o 
  -7   2   0     4741.21     4648.53    179.71 o 
  -6   2   0    27478.38    30040.56    701.46 o 
  -5   2   0     2910.27     2580.31    119.85 o 
  -4   2   0     1307.18     1217.06     80.16 o 
  -3   2   0      400.56      365.14     47.41 o 
  -2   2   0    72277.74    84129.81   1766.58 o 
  -1   2   0     1164.45     1201.00     80.13 o 
   0   2   0   142565.89   155758.88   4442.35 o 
   1   2   0     1780.16     1920.80     86.40 o 
   2   2   0    60452.59    68988.64   1688.57 o 
   3   2   0       18.26       24.92     24.41 o 
   4   2   0      208.45      333.96     69.42 o 
   5   2   0     6636.71     6618.30    243.96 o 
   6   2   0    27413.57    28566.17    788.09 o 
   7   2   0     5424.62     5237.19    236.33 o 
   8   2   0    23528.20    24330.67    725.28 o 
   9   2   0     3884.23     3836.20    244.31 o 
  10   2   0     3165.36     2815.20    228.31 o 
  11   2   0      210.07      112.53    131.10 o 
  12   2   0       88.19      -90.67    123.70 o 
  13   2   0      636.55      491.41    214.88 o 
  14   2   0     2259.51     1941.02    304.28 o 
  15   2   0     2022.00     2144.31    277.25 o 
 -14   3   0      139.37      365.63    210.88 o 
 -13   3   0      354.23      280.13    159.04 o 
 -12   3   0     5197.41     4382.06    540.76 o 
 -11   3   0     3532.90     3388.05    344.00 o 
 -10   3   0    10487.62    10280.29    428.65 o 
  -9   3   0     1714.08     1689.47    182.24 o 
  -8   3   0     7854.10     7730.15    323.99 o 
  -7   3   0       16.48       61.10     57.65 o 
  -6   3   0     6518.75     6870.31    226.41 o 
  -5   3   0      794.90      813.26     79.23 o 
  -4   3   0    37643.43    39919.43    890.26 o 
  -3   3   0      755.43      725.49     63.66 o 
  -2   3   0    12028.07    12653.26    352.17 o 
  -1   3   0      290.86      295.38     35.09 o 
   0   3   0      502.83      496.18     42.13 o 
   1   3   0     1753.27     1512.36    107.52 o 
   2   3   0    58726.21    65286.41   1377.68 o 
   3   3   0     2938.02     2949.80    134.01 o 
   4   3   0    50619.54    56041.73   1403.48 o 
   5   3   0    11300.28    11251.93    290.84 o 
   6   3   0    12985.23    13284.32    423.52 o 
   7   3   0       62.52      -51.17     56.19 o 
   8   3   0      268.64      470.10    104.07 o 
   9   3   0     2852.87     2952.94    260.43 o 
  10   3   0    13610.74    12531.00    472.39 o 
  11   3   0     5696.08     5334.42    350.34 o 
  12   3   0    11101.65    10857.34    469.35 o 
  13   3   0     2447.59     2421.71    261.87 o 
  14   3   0       93.40      150.67    150.42 o 
  15   3   0      105.57      284.74    399.68 o 
 -14   4   0     2127.56     2689.26    375.96 o 
 -13   4   0     1293.95     1625.84    264.78 o 
 -12   4   0     1948.93     1617.46    266.87 o 
 -11   4   0        4.10       64.09    114.52 o 
 -10   4   0     1460.34     1366.23    182.26 o 
  -9   4   0     2257.39     2045.43    195.59 o 
  -8   4   0    22049.94    22506.91    694.66 o 
  -7   4   0     3549.94     3805.15    206.91 o 
  -6   4   0    27717.79    27972.69    675.86 o 
  -5   4   0     5582.94     5445.31    191.99 o 
  -4   4   0      835.73      865.87     78.73 o 
  -3   4   0       56.51       31.09     39.59 o 
  -2   4   0    12279.77    12111.85    304.39 o 
  -1   4   0      431.67      408.53     45.11 o 
   0   4   0    38395.98    39397.32    856.99 o 
   1   4   0    10622.72    10559.68    294.70 o 
   2   4   0   226048.52   256455.91   5991.65 o 
   3   4   0     1352.93     1422.65    106.84 o 
   4   4   0     2939.02     2983.55    209.77 o 
   5   4   0      934.52      936.61    102.38 o 
   6   4   0    19610.25    19368.73    515.49 o 
   7   4   0     4965.86     4266.74    155.74 o 
   8   4   0    22877.59    22023.80    674.07 o 
   9   4   0     5276.24     4826.20    274.22 o 
  10   4   0     3028.23     3429.81    437.26 o 
  11   4   0       18.65      -29.43    175.17 o 
  12   4   0      549.04      594.72    165.78 o 
  13   4   0      487.72      593.83    169.58 o 
  14   4   0     1210.21     1117.17    204.55 o 
  15   4   0     2628.77     2710.97    401.77 o 
 -14   5   0      658.53      858.26    509.62 o 
 -13   5   0      966.39     1167.04    242.32 o 
 -12   5   0     6528.06     6494.24    491.26 o 
 -11   5   0     2814.14     3184.11    558.59 o 
 -10   5   0     9271.21     9408.37    414.25 o 
  -9   5   0      762.55     1034.66    169.46 o 
  -8   5   0      664.06      682.35    173.01 o 
  -7   5   0       95.46       71.81     69.61 o 
  -6   5   0    20020.01    20029.91    519.64 o 
  -5   5   0      945.54     1038.47     96.80 o 
  -4   5   0    72200.73    74506.19   1617.54 o 
  -3   5   0       61.41      125.77     50.04 o 
  -2   5   0    35564.91    38871.42    866.85 o 
  -1   5   0       24.27       13.98     33.74 o 
   0   5   0     9751.27    10839.68    277.94 o 
   1   5   0      264.59      197.30     49.34 o 
   2   5   0    39158.71    44693.43    973.03 o 
   3   5   0     3165.55     3258.25    124.45 o 
   4   5   0   102927.13   112182.09   2370.49 o 
   5   5   0     2620.31     2587.96    147.94 o 
   6   5   0     2744.68     2536.77    140.54 o 
   7   5   0       99.10      142.82     52.98 o 
   8   5   0      236.33      319.52     98.27 o 
   9   5   0      899.41      811.95    134.84 o 
  10   5   0     7544.91     7747.01    351.00 o 
  11   5   0     4836.26     4543.33    511.67 o 
  12   5   0     6455.79     6523.49    607.16 o 
  13   5   0     1776.72     1723.58    225.32 o 
  14   5   0       38.00      140.50    132.37 o 
  15   5   0       18.54       51.10    192.15 o 
 -13   6   0     2009.15     2242.63    316.54 o 
 -12   6   0     1314.43     1467.34    265.87 o 
 -11   6   0        4.76      -31.72    139.00 o 
 -10   6   0     1187.02     1044.97    207.32 o 
  -9   6   0     1085.45      852.30    151.86 o 
  -8   6   0     7596.76     7308.00    325.39 o 
  -7   6   0     2703.16     2752.77    224.55 o 
  -6   6   0    27318.27    27001.21    672.69 o 
  -5   6   0     1383.34     1362.86    121.97 o 
  -4   6   0     5303.27     5426.87    310.59 o 
  -3   6   0      221.68      189.14    107.05 o 
  -2   6   0     9845.11    10134.79    280.47 o 
  -1   6   0     1916.79     1798.45    113.04 o 
   0   6   0   112213.09   119546.77   2526.59 o 
   1   6   0     3171.97     3125.78    124.35 o 
   2   6   0   102293.62   112375.13   2679.90 o 
   3   6   0      134.48      169.04     78.57 o 
   4   6   0     4452.51     4602.43    165.36 o 
   5   6   0     2739.53     2456.17    128.33 o 
   6   6   0    12487.27    12178.04    340.34 o 
   7   6   0     8332.05     8037.43    455.13 o 
   8   6   0    16312.51    15186.14    847.85 o 
   9   6   0     2701.67     2610.32    213.04 o 
  10   6   0     1751.43     2003.76    293.09 o 
  11   6   0        2.68      -72.65    105.25 o 
  12   6   0      861.41      784.53    170.09 o 
  13   6   0      900.32     1103.78    190.98 o 
  14   6   0      913.77      647.33    246.60 o 
  15   6   0     1626.37     1690.07    254.58 o 
 -13   7   0      230.66      357.13    187.41 o 
 -12   7   0     2852.07     2649.66    349.06 o 
 -11   7   0      941.82      901.63    208.93 o 
 -10   7   0     6892.78     6415.26    675.44 o 
  -9   7   0      135.33      259.86    281.17 o 
  -8   7   0     2958.81     3004.69    288.58 o 
  -7   7   0      337.24      213.62     82.44 o 
  -6   7   0     9539.40     8888.45    299.98 o 
  -5   7   0      160.88      161.48     62.27 o 
  -4   7   0    57569.24    58004.27   1297.77 o 
  -3   7   0      466.59      535.96     72.76 o 
  -2   7   0    24316.81    26422.41    631.37 o 
  -1   7   0       18.39       22.59     45.10 o 
   0   7   0     9676.13     9854.50    275.76 o 
   1   7   0      489.43      495.08     94.22 o 
   2   7   0    35245.17    37286.48    953.18 o 
   3   7   0     5869.96     5716.50    241.45 o 
   4   7   0    95200.45   101552.88   2170.86 o 
   5   7   0     7543.49     7335.45    557.44 o 
   6   7   0     8082.65     8573.54    276.15 o 
   7   7   0      802.55      897.24    148.89 o 
   8   7   0     1071.01     1093.72    137.42 o 
   9   7   0     3605.92     3515.91    303.93 o 
  10   7   0     6230.98     5813.50    326.85 o 
  11   7   0     5185.35     5446.26    333.75 o 
  12   7   0     1284.89     1314.40    315.68 o 
  13   7   0      739.47      869.76    185.32 o 
  14   7   0      200.42      449.58    161.17 o 
 -13   8   0      893.15      959.38    261.70 o 
 -12   8   0     2257.07     2336.95    341.25 o 
 -11   8   0       30.17        2.83    161.90 o 
 -10   8   0      105.62      211.17    164.27 o 
  -9   8   0      825.52      741.49    188.07 o 
  -8   8   0    16195.40    16477.64    738.37 o 
  -7   8   0      200.19       16.34     93.80 o 
  -6   8   0     7526.58     7563.15    290.68 o 
  -5   8   0      192.15      392.37     87.58 o 
  -4   8   0       68.62      106.05     63.20 o 
  -3   8   0      338.74      297.85     68.14 o 
  -2   8   0    13711.95    13153.67    363.46 o 
  -1   8   0     1022.19      915.93    117.81 o 
   0   8   0    36463.51    34840.09    805.40 o 
   1   8   0     2252.93     2202.86    157.75 o 
   2   8   0    14816.07    14828.87    492.51 o 
   3   8   0     1201.75     1164.96    137.19 o 
   4   8   0      157.86      151.97     65.43 o 
   5   8   0     4949.41     5019.05    196.42 o 
   6   8   0    23955.01    24622.70    617.42 o 
   7   8   0    10507.04    10142.66    321.58 o 
   8   8   0     5845.45     5513.72    276.20 o 
   9   8   0     3459.03     3247.79    242.51 o 
  10   8   0     1455.67     1477.22    235.60 o 
  11   8   0      258.52      253.18    235.55 o 
  12   8   0       15.77     -185.41    123.60 o 
  13   8   0     1050.84      972.84    194.38 o 
  14   8   0     1426.18     1318.93    224.42 o 
 -12   9   0     4574.07     4340.74    471.32 o 
 -11   9   0      525.36      155.78    168.56 o 
 -10   9   0     6090.88     5555.28    506.62 o 
  -9   9   0      189.45      200.65    145.51 o 
  -8   9   0     3291.99     3338.34    320.33 o 
  -7   9   0        0.15      -35.39     88.22 o 
  -6   9   0     2802.15     2937.61    277.43 o 
  -5   9   0        4.52      159.31     94.42 o 
  -4   9   0    19601.22    18373.37    496.71 o 
  -3   9   0      580.32      514.02     84.07 o 
  -2   9   0    19110.95    19299.08    503.02 o 
  -1   9   0      499.79      495.29     76.74 o 
   0   9   0      165.21      169.82     57.71 o 
   1   9   0      102.92      178.19     57.72 o 
   2   9   0    23588.12    24137.01    591.02 o 
   3   9   0     3078.03     2972.21    167.59 o 
   4   9   0    11704.33    11360.48    333.27 o 
   5   9   0    10218.78     9580.64    479.83 o 
   6   9   0    11539.37    11174.19    516.49 o 
   7   9   0     1247.32     1173.69    118.82 o 
   8   9   0      677.57      666.95    181.67 o 
   9   9   0     3096.26     3110.93    246.91 o 
  10   9   0     3780.77     3572.28    271.20 o 
  11   9   0     3146.17     3354.81    281.87 o 
  12   9   0     2010.41     2134.99    299.95 o 
  13   9   0     1360.30     1397.17    278.32 o 
  14   9   0      261.40      681.46    378.35 o 
 -12  10   0     1946.94     2281.24    339.00 o 
 -11  10   0      179.80      199.44    168.43 o 
 -10  10   0      772.83      777.14    213.94 o 
  -9  10   0      221.16      -85.57    143.35 o 
  -8  10   0     9630.44     9316.93    417.99 o 
  -7  10   0      355.67      202.27    122.73 o 
  -6  10   0     6709.48     7266.07    344.62 o 
  -5  10   0      122.15       42.97     98.56 o 
  -4  10   0     5055.96     4893.73    269.69 o 
  -3  10   0      119.74      171.45     73.11 o 
  -2  10   0     9394.17     8918.37    290.69 o 
  -1  10   0      562.82      535.39     83.84 o 
   0  10   0    23696.83    23559.40    590.86 o 
   1  10   0     4139.89     4218.88    333.11 o 
   2  10   0    13743.74    15196.46    416.99 o 
   3  10   0     1679.64     1488.80    131.06 o 
   4  10   0     1415.40     1359.43    118.23 o 
   5  10   0      347.57      320.33     80.09 o 
   6  10   0     6938.80     7235.59    264.11 o 
   7  10   0     6040.17     5456.98    310.27 o 
   8  10   0     7955.96     7466.95    544.06 o 
   9  10   0     6344.06     6118.32    693.63 o 
  10  10   0     1517.90     1600.94    249.33 o 
  11  10   0      139.73      467.54    196.27 o 
  12  10   0       31.17       61.46    187.48 o 
  13  10   0      658.74      736.38    233.31 o 
  14  10   0      810.79      583.68    219.03 o 
 -11  11   0      654.73      710.07    227.24 o 
 -10  11   0     5066.86     6105.78    495.13 o 
  -9  11   0      127.34      -89.31    159.94 o 
  -8  11   0     2537.87     2833.87    323.83 o 
  -7  11   0      128.23       43.45    101.75 o 
  -6  11   0      914.31     1148.93    258.42 o 
  -5  11   0       31.07      105.04     98.01 o 
  -4  11   0    16853.65    15756.45    546.25 o 
  -3  11   0      193.21      151.98    121.35 o 
  -2  11   0    18305.95    18082.46    582.42 o 
  -1  11   0      891.75      914.21    106.89 o 
   0  11   0     2227.53     2433.17    258.39 o 
   1  11   0        8.12      -42.80     62.31 o 
   2  11   0     4949.47     4862.08    207.55 o 
   3  11   0     3700.69     3722.49    184.85 o 
   4  11   0    10888.02    10535.16    331.82 o 
   5  11   0     3699.29     3922.80    413.02 o 
   6  11   0     3415.02     3365.74    236.80 o 
   7  11   0      563.67      525.79    122.18 o 
   8  11   0       39.55        2.39    101.75 o 
   9  11   0      607.52      919.90    208.12 o 
  10  11   0     3288.18     3274.27    344.44 o 
  11  11   0     4245.03     4655.87    425.18 o 
  12  11   0     1989.01     2124.96    312.19 o 
  13  11   0     1166.72     1108.55    245.83 o 
 -11  12   0        4.56      159.33    200.49 o 
 -10  12   0      777.19      695.70    232.41 o 
  -9  12   0      119.66      147.48    165.57 o 
  -8  12   0     7405.87     5955.72    453.86 o 
  -7  12   0      228.53      115.10    135.35 o 
  -6  12   0    12637.68    11359.13    468.58 o 
  -5  12   0       32.26       -8.28    101.07 o 
  -4  12   0      333.45      347.45    126.66 o 
  -3  12   0      142.33      129.26    106.87 o 
  -2  12   0    11408.25    11212.02    427.99 o 
  -1  12   0     1789.68     1794.90    175.25 o 
   0  12   0    12692.19    12437.54    380.05 o 
   1  12   0     1681.51     1606.98    134.19 o 
   2  12   0     3520.37     3453.53    239.76 o 
   3  12   0      388.20      208.85    115.00 o 
   4  12   0      469.30      118.06     91.27 o 
   5  12   0      635.31      580.33    124.90 o 
   6  12   0     6503.64     6137.67    314.50 o 
   7  12   0     6790.26     6710.02    627.69 o 
   8  12   0     3830.72     3316.04    329.59 o 
   9  12   0     1927.91     2402.35    412.44 o 
  10  12   0       33.76      -71.60    147.28 o 
  11  12   0        4.64      -61.01    157.39 o 
  12  12   0      246.49      230.80    184.51 o 
  13  12   0     1013.09     1095.96    354.47 o 
 -10  13   0     4251.46     4471.15    437.03 o 
  -9  13   0       32.16      -53.74    311.21 o 
  -8  13   0      963.61      706.95    221.39 o 
  -7  13   0      161.82       75.80    156.88 o 
  -6  13   0     1482.82     1421.52    198.15 o 
  -5  13   0        6.21      -65.47    108.15 o 
  -4  13   0     5784.34     5374.19    398.51 o 
  -3  13   0      456.47      370.44    132.33 o 
  -2  13   0     7338.80     7566.81    780.02 o 
  -1  13   0      649.05      703.13    199.91 o 
   0  13   0     1657.61     1267.99    214.57 o 
   1  13   0       19.45       95.05    100.82 o 
   2  13   0     4057.24     3860.72    264.26 o 
   3  13   0     4026.88     4495.64    326.22 o 
   4  13   0    17751.77    16251.73    688.31 o 
   5  13   0     5030.93     5630.12    596.83 o 
   6  13   0     2042.71     1901.56    203.04 o 
   7  13   0      691.76      742.52    147.35 o 
   8  13   0       25.59      -28.06    196.61 o 
   9  13   0     1039.52     1110.26    241.12 o 
  10  13   0     1443.21     1758.00    516.68 o 
  11  13   0     3062.54     3439.97    395.17 o 
  12  13   0      760.23      504.84    214.00 o 
  13  13   0      710.18      975.39    253.75 o 
  -9  14   0        9.89       99.64    198.56 o 
  -8  14   0     3704.73     3985.42    414.56 o 
  -7  14   0       36.42      158.87    146.98 o 
  -6  14   0     7710.00     7572.66    421.64 o 
  -5  14   0      403.62      516.13    148.54 o 
  -4  14   0       54.48      324.50    175.10 o 
  -3  14   0        9.75      -48.40    166.64 o 
  -2  14   0     2767.04     2528.66    320.07 o 
  -1  14   0     1071.75     1025.02    225.83 o 
   0  14   0    11641.65    11444.10    785.54 o 
   1  14   0     2412.36     2071.95    266.22 o 
   2  14   0     6585.55     6293.99    342.05 o 
   3  14   0      955.27     1162.62    171.20 o 
   4  14   0        5.27       13.90    103.84 o 
   5  14   0      280.32      172.20    114.11 o 
   6  14   0     1143.87     1086.63    168.76 o 
   7  14   0     2659.02     2639.72    243.52 o 
   8  14   0     2062.06     2377.28    311.20 o 
   9  14   0     2025.05     1981.53    300.93 o 
  10  14   0      114.06      178.64    257.89 o 
  11  14   0       68.14      119.20    305.05 o 
  12  14   0      120.07      405.70    186.33 o 
  -8  15   0     1181.31      508.57    385.71 o 
  -7  15   0        7.46     -139.70    203.96 o 
  -6  15   0     1152.33     1646.52    310.68 o 
  -5  15   0       39.75      -66.47    180.19 o 
  -4  15   0     7386.61     7949.44    565.15 o 
  -3  15   0      857.60      538.72    213.81 o 
  -2  15   0     7845.86     8720.27   1517.45 o 
  -1  15   0     1039.99     1197.42    248.32 o 
   0  15   0      167.84     -130.87    134.33 o 
   1  15   0      241.34      142.65    207.42 o 
   2  15   0     8442.31     8319.45    503.20 o 
   3  15   0     2804.09     2955.81    316.95 o 
   4  15   0     3908.18     4135.80    300.02 o 
   5  15   0     2017.20     2323.96    291.19 o 
   6  15   0     1367.12     1235.21    202.99 o 
   7  15   0      567.89      642.76    163.98 o 
   8  15   0       20.41      -45.11    151.38 o 
   9  15   0      557.41      552.57    203.87 o 
  10  15   0      883.02     1131.54    371.89 o 
  11  15   0     2347.56     2600.44    346.80 o 
  -8  16   0     2030.65     1375.52    489.65 o 
  -7  16   0      121.76      420.97    356.42 o 
  -6  16   0     5273.75     5677.03    533.44 o 
  -5  16   0      264.50      475.94    242.13 o 
  -4  16   0      925.84      918.32    265.42 o 
  -3  16   0       12.37     -256.29    170.86 o 
  -2  16   0     2169.42     2022.48    399.23 o 
  -1  16   0      750.95      576.54    215.67 o 
   0  16   0     2099.31     1982.98    307.17 o 
   1  16   0      853.21     1249.63    396.67 o 
   2  16   0     2518.07     3175.21    346.03 o 
   3  16   0      924.24     1147.70    568.65 o 
   4  16   0       11.47      107.42    153.44 o 
   5  16   0      228.06      412.20    152.72 o 
   6  16   0     2074.02     1942.88    235.42 o 
   7  16   0     2000.74     1775.75    231.91 o 
   8  16   0     1278.38     1192.99    248.75 o 
   9  16   0     2279.26     3311.65    732.07 o 
  10  16   0      102.19      124.16    183.72 o 
  11  16   0      122.09      -42.86    443.54 o 
  -6  17   0      348.73      661.28    285.25 o 
  -5  17   0        2.01     -306.63    204.42 o 
  -4  17   0     2418.30     3046.79    409.96 o 
  -3  17   0      233.82      322.21    228.16 o 
  -2  17   0     2610.11     2618.86    497.76 o 
  -1  17   0      470.04      579.25    237.35 o 
   0  17   0       19.77      -49.57    206.97 o 
   1  17   0       26.66       16.63    174.33 o 
   2  17   0     1380.21     1618.01    270.39 o 
   3  17   0     1108.90     1177.60    247.63 o 
   4  17   0     2378.69     2109.81    299.78 o 
   5  17   0     2216.73     2254.33    299.51 o 
   6  17   0      821.93      917.30    216.14 o 
   7  17   0      282.23      343.39    163.89 o 
   8  17   0      189.56      258.05    185.65 o 
   9  17   0      265.99      668.62    508.87 o 
  10  17   0      304.14      277.56    896.98 o 
  -5  18   0      259.71      811.46    505.57 o 
  -4  18   0      573.46      379.52    254.28 o 
  -3  18   0       37.89       48.43    229.69 o 
  -2  18   0      894.90      913.58    344.86 o 
  -1  18   0      353.76      254.82    228.24 o 
   0  18   0     3364.73     3515.33    399.55 o 
   1  18   0     1590.06     1578.09    281.62 o 
   2  18   0     2126.96     2715.36    346.24 o 
   3  18   0      591.97      655.08    373.39 o 
   4  18   0       11.46       17.73    189.10 o 
   5  18   0      102.40      -23.67    155.37 o 
   6  18   0     1001.68     1165.97    286.73 o 
   7  18   0     1380.55     1000.78    254.59 o 
   8  18   0      653.39      433.37    204.64 o 
   9  18   0     1041.18     1171.57    288.83 o 
  -4  19   0     2696.04     3784.26    481.54 o 
  -3  19   0      164.18      358.63    302.80 o 
  -2  19   0     2463.70     3137.59    428.50 o 
  -1  19   0      439.65      128.40    213.63 o 
   0  19   0      199.61      425.95    186.24 o 
   1  19   0       12.78     -202.51    135.01 o 
   2  19   0      321.18      467.74    200.21 o 
   3  19   0      752.96      838.18    293.94 o 
   4  19   0     1715.90     1802.59    416.50 o 
   5  19   0     1595.28     2253.52    378.95 o 
   6  19   0      589.36      911.22    240.28 o 
   7  19   0      299.97      669.97    221.39 o 
  -1  20   0      299.13      467.06    258.41 o 
   0  20   0     1669.45     1570.28    579.01 o 
   1  20   0      911.28     1244.82    619.12 o 
   2  20   0      726.84      924.53    439.18 o 
   3  20   0      248.75      173.84    186.14 o 
   4  20   0        2.02      -95.18    288.23 o 
   5  20   0       91.47     -152.61    237.01 o 
  -4 -20   1      294.09      777.98    238.98 o 
  -3 -20   1      187.17      359.31    222.57 o 
  -2 -20   1       41.96      223.11    204.98 o 
  -1 -20   1       95.67       24.79    207.56 o 
   0 -20   1      562.00      829.26    443.24 o 
  -6 -19   1        9.54      293.69    210.13 o 
  -5 -19   1       74.29      438.04    193.48 o 
  -4 -19   1      860.12     1135.23    238.22 o 
  -3 -19   1      717.17      595.73    295.74 o 
  -2 -19   1     1194.04     1634.63    289.13 o 
  -1 -19   1      998.05     1526.18    284.37 o 
   0 -19   1       89.32      -39.73    195.19 o 
   1 -19   1       23.03     -215.33    238.36 o 
   2 -19   1      119.45      325.31    247.80 o 
   3 -19   1     1957.25     1583.59    368.87 o 
  -8 -18   1      416.79     1061.88    263.52 o 
  -7 -18   1      544.84      629.21    191.71 o 
  -6 -18   1     1942.57     2263.35    596.59 o 
  -5 -18   1     1444.06     1224.15    252.33 o 
  -4 -18   1      569.85      287.86    247.08 o 
  -3 -18   1      147.14       -2.40    248.88 o 
  -2 -18   1      176.06      -43.98    152.66 o 
  -1 -18   1      644.11      897.07    238.63 o 
   0 -18   1      794.05     1172.70    263.22 o 
   1 -18   1     2127.63     2261.04    719.90 o 
   2 -18   1      333.33      433.02    243.39 o 
   3 -18   1     1259.46     2091.76    373.78 o 
   4 -18   1       46.67     -232.71    223.22 o 
   5 -18   1        5.62     -334.32    414.70 o 
  -9 -17   1      706.24      898.61    486.04 o 
  -8 -17   1      903.41      914.20    541.16 o 
  -7 -17   1       90.48      229.90    162.20 o 
  -6 -17   1        3.75      196.73    164.20 o 
  -5 -17   1      175.73      221.91    169.77 o 
  -4 -17   1     1042.51     1169.79    367.54 o 
  -3 -17   1     1457.24      904.59    218.62 o 
  -2 -17   1     1630.96     1824.02    434.67 o 
  -1 -17   1     3663.50     3750.04   1048.53 o 
   0 -17   1      344.05      189.87    212.90 o 
   1 -17   1      123.60      -61.54    185.30 o 
   2 -17   1      177.09      332.43    224.27 o 
   3 -17   1     2165.34     2111.66    351.14 o 
   4 -17   1      315.77      262.90    276.21 o 
   5 -17   1     2584.09     3446.53    444.44 o 
   6 -17   1      316.93      252.74    277.79 o 
 -10 -16   1       34.82      142.46    263.60 o 
  -9 -16   1       64.59       49.13    165.94 o 
  -8 -16   1      823.50      975.90    281.17 o 
  -7 -16   1      494.78      640.87    177.61 o 
  -6 -16   1     2113.54     2664.74    275.16 o 
  -5 -16   1     3056.20     2706.74    606.50 o 
  -4 -16   1      759.07      443.49    178.24 o 
  -3 -16   1      211.00      247.59    184.36 o 
  -2 -16   1       83.67      300.25    183.28 o 
  -1 -16   1      175.53      432.13    193.72 o 
   0 -16   1      627.28        5.95    288.23 o 
   1 -16   1     1821.07     2282.55    523.29 o 
   2 -16   1      635.32      753.36    244.29 o 
   3 -16   1     3025.33     3217.86    714.94 o 
   4 -16   1        4.95     -282.35    188.24 o 
   5 -16   1      447.67      459.16    240.64 o 
   6 -16   1       72.22       51.43    227.76 o 
   7 -16   1     1205.86     1530.18    483.34 o 
 -11 -15   1      265.44      430.12    195.98 o 
 -10 -15   1     2652.00     2932.22    414.40 o 
  -9 -15   1     1001.06      708.50    233.04 o 
  -8 -15   1     1701.78     2011.55    300.68 o 
  -7 -15   1     1090.03     1159.37    253.59 o 
  -6 -15   1        7.48       64.61    127.56 o 
  -5 -15   1      745.59      880.49    176.64 o 
  -4 -15   1     2095.64     2148.66    233.81 o 
  -3 -15   1     7480.74     7233.72    489.86 o 
  -2 -15   1     2572.31     2240.44    292.18 o 
  -1 -15   1     3781.89     3822.44    744.23 o 
   0 -15   1      677.22      755.42    223.81 o 
   1 -15   1      898.60      968.69    232.65 o 
   2 -15   1       64.23       91.98    181.04 o 
   3 -15   1     1064.52     1338.28    287.95 o 
   4 -15   1      425.36      -63.64    200.44 o 
   5 -15   1    15358.38    15773.23    796.20 o 
   6 -15   1      180.23      339.62    224.17 o 
   7 -15   1     3180.98     2422.12    369.37 o 
   8 -15   1       11.14       84.71    306.70 o 
 -12 -14   1     1309.74      870.47    446.99 o 
 -11 -14   1      273.44      257.02    269.16 o 
 -10 -14   1       98.82      318.76    198.60 o 
  -9 -14   1       68.06       30.88    167.85 o 
  -8 -14   1     1973.37     2396.99    532.15 o 
  -7 -14   1     1570.32     1354.86    197.11 o 
  -6 -14   1     1727.72     1998.47    220.94 o 
  -5 -14   1     1560.87     1520.72    195.76 o 
  -4 -14   1      962.51      810.99    354.99 o 
  -3 -14   1     1438.49     1174.42    173.78 o 
  -2 -14   1        8.16     -146.76     97.84 o 
  -1 -14   1     1059.17     1519.12    235.39 o 
   0 -14   1     2188.30     1691.35    274.21 o 
   1 -14   1    10424.38    11518.11   1048.68 o 
   2 -14   1      961.34     1164.35    288.68 o 
   3 -14   1     5954.95     5769.01    477.73 o 
   4 -14   1       96.35       87.35    195.26 o 
   5 -14   1      102.08      167.98    319.62 o 
   6 -14   1       96.15      512.26    226.16 o 
   7 -14   1     2653.77     2773.69    364.78 o 
   8 -14   1        5.19      200.08    240.97 o 
   9 -14   1     2791.85     1648.58    486.34 o 
 -12 -13   1      462.50      384.02    193.74 o 
 -11 -13   1      251.74      262.21    221.24 o 
 -10 -13   1     2514.59     2641.21    340.85 o 
  -9 -13   1      532.02      416.65    198.27 o 
  -8 -13   1     2811.72     2801.79    321.89 o 
  -7 -13   1     2786.83     2635.55    240.08 o 
  -6 -13   1       92.68      191.10    112.93 o 
  -5 -13   1     1061.27     1055.21    162.09 o 
  -4 -13   1     4113.44     3872.12    332.96 o 
  -3 -13   1    12229.10    12337.97    480.83 o 
  -2 -13   1     4889.88     5181.97    674.38 o 
  -1 -13   1     3545.09     3530.18    259.78 o 
   0 -13   1      207.19      260.92    247.23 o 
   1 -13   1      357.71      440.97    178.13 o 
   2 -13   1      173.62      110.90    157.06 o 
   3 -13   1     2396.17     2481.35    311.22 o 
   4 -13   1      197.43       30.91    163.60 o 
   5 -13   1     7181.17     7260.78    379.08 o 
   6 -13   1        6.21      192.41    129.87 o 
   7 -13   1     3721.59     3698.02    312.68 o 
   8 -13   1        0.47      -44.56    147.86 o 
   9 -13   1       75.41      134.38    186.55 o 
  10 -13   1       96.03      199.89    201.68 o 
 -13 -12   1      603.21      649.30    232.35 o 
 -12 -12   1     2681.72     2396.16    328.52 o 
 -11 -12   1     1513.36     1295.53    462.91 o 
 -10 -12   1      815.79     1059.28    232.90 o 
  -9 -12   1       72.61      139.33    155.80 o 
  -8 -12   1     1189.68     1407.17    303.85 o 
  -7 -12   1     4974.32     4762.15    328.52 o 
  -6 -12   1     5317.78     5402.30    380.23 o 
  -5 -12   1     6345.01     6764.34    339.05 o 
  -4 -12   1     1973.06     2179.87    204.79 o 
  -3 -12   1     1127.65     1312.21    304.16 o 
  -2 -12   1      323.60      440.29    119.53 o 
  -1 -12   1     2043.47     1868.07    190.42 o 
   0 -12   1     1195.76     1045.07    149.35 o 
   1 -12   1     8018.09     7844.60    638.49 o 
   2 -12   1      910.78      766.74    136.72 o 
   3 -12   1     7612.83     8207.39    371.71 o 
   4 -12   1       57.34      -35.31    109.98 o 
   5 -12   1       70.78       63.25    105.29 o 
   6 -12   1      166.97      207.57    156.41 o 
   7 -12   1     8211.77     8683.50    468.46 o 
   8 -12   1        1.18      117.56    128.50 o 
   9 -12   1     7768.23     7847.79    573.31 o 
  10 -12   1       92.45     -148.04    172.28 o 
 -13 -11   1        0.17      220.14    177.68 o 
 -12 -11   1      648.99      706.47    242.03 o 
 -11 -11   1     1566.88     1884.22    295.48 o 
 -10 -11   1     4473.12     4846.21    424.76 o 
  -9 -11   1     1776.13     1552.82    256.06 o 
  -8 -11   1     3886.79     3576.58    338.16 o 
  -7 -11   1     1909.92     2139.41    205.22 o 
  -6 -11   1       82.35       55.36     94.93 o 
  -5 -11   1      174.59      152.37     97.85 o 
  -4 -11   1     2707.69     2779.30    216.64 o 
  -3 -11   1     7070.60     7257.12    389.36 o 
  -2 -11   1     4168.63     4136.34    256.61 o 
  -1 -11   1    12401.61     9924.91    520.32 o 
   0 -11   1      774.18      744.66    130.39 o 
   1 -11   1      794.43      875.59    166.31 o 
   2 -11   1      145.91      178.82     87.06 o 
   3 -11   1     5001.80     4990.09    449.30 o 
   4 -11   1      333.13      526.07    186.94 o 
   5 -11   1    10361.86     9548.10    404.63 o 
   6 -11   1        1.25       96.29    163.24 o 
   7 -11   1     7415.10     7589.05    383.82 o 
   8 -11   1        4.26       10.79    123.24 o 
   9 -11   1       57.83      -58.47    158.97 o 
  10 -11   1       62.84      136.23    178.88 o 
  11 -11   1     3208.87     3272.98    386.30 o 
 -14 -10   1     2063.34     2992.30    375.97 o 
 -13 -10   1      527.49      640.47    220.43 o 
 -12 -10   1     2346.81     2750.74    459.01 o 
 -11 -10   1     1190.05     1202.45    565.50 o 
 -10 -10   1      356.12      475.83    174.61 o 
  -9 -10   1      802.41      360.70    155.53 o 
  -8 -10   1     3559.91     3778.01    329.04 o 
  -7 -10   1     8003.99     7656.16    506.38 o 
  -6 -10   1     7575.73     7165.78    495.81 o 
  -5 -10   1    12513.99    12089.60    438.93 o 
  -4 -10   1     2340.51     2228.31    151.80 o 
  -3 -10   1     7159.17     6327.72    367.98 o 
  -2 -10   1       15.85       23.39     59.31 o 
  -1 -10   1     8630.59     8684.42    624.27 o 
   0 -10   1     2634.99     2580.34    147.94 o 
   1 -10   1    27388.68    26992.29    672.44 o 
   2 -10   1     1500.38     1778.75    134.15 o 
   3 -10   1     7411.25     7171.47    265.42 o 
   4 -10   1      225.01      218.36    115.12 o 
   5 -10   1      196.80       75.36    102.13 o 
   6 -10   1      547.68      504.75    130.01 o 
   7 -10   1    13527.18    12989.33    603.60 o 
   8 -10   1       50.22       28.00    123.60 o 
   9 -10   1     9518.22    10514.17    615.21 o 
  10 -10   1      100.92      187.32    159.73 o 
  11 -10   1      322.47      317.26    187.86 o 
  12 -10   1        1.20      381.89    209.16 o 
 -14  -9   1      208.13      327.64    257.74 o 
 -13  -9   1       20.25      160.72    171.83 o 
 -12  -9   1      494.48      494.28    201.16 o 
 -11  -9   1      631.87      786.78    225.55 o 
 -10  -9   1     5308.97     5419.77    420.81 o 
  -9  -9   1     5722.65     5067.61    304.08 o 
  -8  -9   1     5978.50     5768.94    309.04 o 
  -7  -9   1     1526.96     1234.57    128.86 o 
  -6  -9   1        3.03       18.56     65.51 o 
  -5  -9   1      311.35      456.30     83.52 o 
  -4  -9   1     1083.32      986.92     99.93 o 
  -3  -9   1    12524.33    11887.23    341.66 o 
  -2  -9   1     3498.29     3627.62    183.07 o 
  -1  -9   1    25585.55    25259.74    725.26 o 
   0  -9   1     1348.61     1339.94    103.45 o 
   1  -9   1     1165.83     1276.08    108.47 o 
   2  -9   1       20.76      -86.23     57.48 o 
   3  -9   1     1783.78     1832.30    134.84 o 
   4  -9   1       96.39      144.55     75.49 o 
   5  -9   1    16192.00    15350.31    449.90 o 
   6  -9   1        0.41      -87.83     91.93 o 
   7  -9   1     4422.61     4018.98    275.47 o 
   8  -9   1      104.39       -7.40    111.72 o 
   9  -9   1        7.32       98.45    145.74 o 
  10  -9   1      123.07      350.27    168.07 o 
  11  -9   1     2825.37     2956.85    347.47 o 
  12  -9   1      923.17      938.98    402.68 o 
 -14  -8   1     2275.54     2827.84    337.61 o 
 -13  -8   1      705.76      922.85    219.72 o 
 -12  -8   1     1840.26     1620.36    270.40 o 
 -11  -8   1      716.20      750.91    161.38 o 
 -10  -8   1      305.33      348.55    132.81 o 
  -9  -8   1       37.48      107.14     94.06 o 
  -8  -8   1     1208.04     1230.59    156.23 o 
  -7  -8   1     5383.18     5289.89    217.88 o 
  -6  -8   1     6781.84     6402.40    279.30 o 
  -5  -8   1    26182.78    25782.94    636.01 o 
  -4  -8   1     1735.70     1737.68    165.63 o 
  -3  -8   1    14693.97    14876.00    396.31 o 
  -2  -8   1      453.79      329.77    105.55 o 
  -1  -8   1     4256.42     3892.68    158.22 o 
   0  -8   1      874.19     1055.68     89.39 o 
   1  -8   1    19281.23    18622.61    477.61 o 
   2  -8   1      819.27      751.42     87.34 o 
   3  -8   1    12362.56    11613.12    414.38 o 
   4  -8   1      127.03      149.34     71.80 o 
   5  -8   1     3310.59     3558.54    191.11 o 
   6  -8   1       84.48      162.15     78.68 o 
   7  -8   1     3626.24     3550.36    264.74 o 
   8  -8   1      242.09      207.44    120.61 o 
   9  -8   1    14554.61    14373.57   1331.81 o 
  10  -8   1      325.50      197.50    154.45 o 
  11  -8   1     1971.40     2434.77    317.35 o 
  12  -8   1        1.97      -71.85    163.84 o 
  13  -8   1       81.44       -2.62    281.02 o 
 -14  -7   1      594.85      564.67    170.83 o 
 -13  -7   1      281.40      386.19    230.58 o 
 -12  -7   1      436.09      459.37    156.93 o 
 -11  -7   1     1149.55     1187.21    180.78 o 
 -10  -7   1     4064.96     4524.15    363.69 o 
  -9  -7   1     7186.28     6808.19    329.04 o 
  -8  -7   1     3619.49     3567.61    234.28 o 
  -7  -7   1     3420.19     3362.42    220.97 o 
  -6  -7   1      280.17      377.18     74.91 o 
  -5  -7   1     3575.49     3367.27    262.18 o 
  -4  -7   1     7836.11     7571.06    470.05 o 
  -3  -7   1    53354.03    58146.50   1274.86 o 
  -2  -7   1     6231.08     6158.85    221.68 o 
  -1  -7   1    28185.43    28585.26    666.23 o 
   0  -7   1      599.36      663.11     72.79 o 
   1  -7   1      468.74      489.96     68.77 o 
   2  -7   1      283.64      270.69     61.47 o 
   3  -7   1    10465.96    10619.13    312.30 o 
   4  -7   1       26.92      -31.72     57.79 o 
   5  -7   1    26737.56    25747.87    745.93 o 
   6  -7   1       83.31       20.54     74.15 o 
   7  -7   1    14988.85    14513.14    435.76 o 
   8  -7   1      490.04      451.72    136.88 o 
   9  -7   1       95.38       68.78    130.42 o 
  10  -7   1      111.02       92.51    205.92 o 
  11  -7   1     5596.18     5636.49    450.44 o 
  12  -7   1     1340.65     1729.23    278.30 o 
  13  -7   1     3603.33     4268.19    429.62 o 
 -14  -6   1     1820.61     2171.37    258.20 o 
 -13  -6   1     1809.48     1796.02    234.09 o 
 -12  -6   1     3131.16     3354.59    281.64 o 
 -11  -6   1     4200.93     3901.35    291.60 o 
 -10  -6   1      402.76      331.08    178.13 o 
  -9  -6   1       45.76      127.94     81.12 o 
  -8  -6   1     2984.06     2519.01    199.89 o 
  -7  -6   1    19151.04    20236.32    521.57 o 
  -6  -6   1     8190.01     8203.38    260.12 o 
  -5  -6   1    21567.57    21641.73    534.37 o 
  -4  -6   1     3225.65     3194.26    150.76 o 
  -3  -6   1     7484.10     8307.15    240.45 o 
  -2  -6   1       64.05       74.13     42.45 o 
  -1  -6   1      624.19      620.34     85.81 o 
   0  -6   1     2108.51     2102.42    136.67 o 
   1  -6   1    21763.27    21046.65    508.08 o 
   2  -6   1      320.38      290.32     58.58 o 
   3  -6   1    31598.14    30890.50    724.21 o 
   4  -6   1       45.49       72.34     56.87 o 
   5  -6   1      132.13       72.61     62.12 o 
   6  -6   1      315.64      357.35     87.39 o 
   7  -6   1    13884.97    13492.54    405.44 o 
   8  -6   1      153.42      113.45     99.56 o 
   9  -6   1    15019.41    13393.21    498.77 o 
  10  -6   1     1560.66     1349.45    235.96 o 
  11  -6   1     3502.56     3783.37    367.94 o 
  12  -6   1       67.42       39.26    255.49 o 
  13  -6   1      277.78      449.40    201.13 o 
 -15  -5   1     1055.33     1082.28    215.52 o 
 -14  -5   1      606.38      461.18    167.57 o 
 -13  -5   1        3.33     -100.25    111.43 o 
 -12  -5   1     1534.83     1319.05    218.85 o 
 -11  -5   1     3608.35     3576.32    275.80 o 
 -10  -5   1     6369.69     6268.83    329.36 o 
  -9  -5   1    10305.12     9819.29    393.83 o 
  -8  -5   1     7943.50     7186.96    317.05 o 
  -7  -5   1     5220.99     5179.74    219.07 o 
  -6  -5   1      145.12      165.79     54.71 o 
  -5  -5   1     3731.34     3826.98    153.21 o 
  -4  -5   1    12743.99    12540.97    330.25 o 
  -3  -5   1    33960.23    37691.89    839.98 o 
  -2  -5   1     7699.56     7494.23    210.67 o 
  -1  -5   1    46162.39    50917.01   1103.34 o 
   0  -5   1      460.56      484.86     51.59 o 
   1  -5   1      104.62      118.48     46.26 o 
   2  -5   1     1158.84     1159.99     82.78 o 
   3  -5   1    33639.49    34833.26    798.68 o 
   4  -5   1       52.22       90.78     49.71 o 
   5  -5   1    43205.51    44658.36   1020.98 o 
   6  -5   1      611.48      640.41     90.98 o 
   7  -5   1    13815.84    13261.44    393.30 o 
   8  -5   1      377.66      451.91    110.95 o 
   9  -5   1      233.22      123.64     94.32 o 
  10  -5   1       91.14      165.33    119.89 o 
  11  -5   1     5896.64     6322.66    456.80 o 
  12  -5   1     1386.75     1278.87    248.64 o 
  13  -5   1     5313.40     5275.71    456.96 o 
  14  -5   1     1066.66     1070.28    435.12 o 
 -15  -4   1      558.88      387.65    167.01 o 
 -14  -4   1     2155.95     2563.87    276.36 o 
 -13  -4   1     2939.59     3342.21    303.01 o 
 -12  -4   1     6492.37     6552.12    521.30 o 
 -11  -4   1     4765.99     4513.32    305.81 o 
 -10  -4   1      765.06      789.99    142.72 o 
  -9  -4   1      348.77      569.79    224.72 o 
  -8  -4   1     1004.29      914.82    141.42 o 
  -7  -4   1    11274.25    11353.00    313.58 o 
  -6  -4   1    11455.15    10887.78    344.63 o 
  -5  -4   1    30631.11    30802.24    707.85 o 
  -4  -4   1    10017.29     9486.84    259.39 o 
  -3  -4   1    10220.86    10804.61    279.08 o 
  -2  -4   1       16.09       16.49     31.86 o 
  -1  -4   1    42103.17    47993.61   1032.05 o 
   0  -4   1      514.83      533.67     47.25 o 
   1  -4   1    77106.30    83552.10   1771.79 o 
   2  -4   1      242.09      167.57     45.54 o 
   3  -4   1    54652.96    55753.56   1404.54 o 
   4  -4   1       13.22      -51.86     40.37 o 
   5  -4   1     2840.45     3192.21    152.45 o 
   6  -4   1      290.60      271.86     71.29 o 
   7  -4   1    11820.06    11514.28    349.37 o 
   8  -4   1     1051.07      999.79    138.98 o 
   9  -4   1    20820.74    21018.58    680.06 o 
  10  -4   1      732.05     1004.56    158.84 o 
  11  -4   1     2150.40     2199.92    229.33 o 
  12  -4   1      105.02       38.24    125.58 o 
  13  -4   1      111.57      140.39    160.88 o 
  14  -4   1      587.03      603.79    214.34 o 
 -15  -3   1      692.66      624.93    310.71 o 
 -14  -3   1      635.59      991.83    344.73 o 
 -13  -3   1      345.33      384.77    162.01 o 
 -12  -3   1     1552.37     1357.04    211.67 o 
 -11  -3   1     2363.28     2036.59    389.89 o 
 -10  -3   1     6113.63     5719.24    316.12 o 
  -9  -3   1    11911.74    10821.61    410.75 o 
  -8  -3   1     6519.60     5938.04    280.37 o 
  -7  -3   1    12665.71    12486.71    531.63 o 
  -6  -3   1      821.54      759.69     62.16 o 
  -5  -3   1    11008.50    11650.73    508.55 o 
  -4  -3   1     5026.93     5003.55    158.93 o 
  -3  -3   1    65923.23    73864.64   1564.47 o 
  -2  -3   1     2051.61     2142.27    144.04 o 
  -1  -3   1   203518.94   229937.75   5374.57 o 
   0  -3   1       17.22       17.34     20.79 o 
   1  -3   1     8196.36     9881.93    270.12 o 
   2  -3   1       19.76      -29.51     43.10 o 
   3  -3   1    46077.90    49790.53   1252.57 o 
   4  -3   1       63.52       45.11     45.69 o 
   5  -3   1    19694.78    18417.96    462.90 o 
   6  -3   1      188.50      170.51     61.19 o 
   7  -3   1    10854.94     9978.31    389.10 o 
   8  -3   1       51.99      -16.59     72.98 o 
   9  -3   1        4.42       68.95     92.43 o 
  10  -3   1      231.11      284.34    113.01 o 
  11  -3   1     5793.04     5646.61    340.20 o 
  12  -3   1     2102.20     2262.97    271.06 o 
  13  -3   1     3936.92     4687.44    351.78 o 
  14  -3   1     1111.14     1562.60    302.64 o 
 -15  -2   1      289.35      323.03    183.74 o 
 -14  -2   1     1865.43     2505.98    363.55 o 
 -13  -2   1      739.87      900.11    185.23 o 
 -12  -2   1     2727.63     2855.85    268.07 o 
 -11  -2   1     2870.53     2725.71    245.22 o 
 -10  -2   1      756.26      418.83    116.40 o 
  -9  -2   1      649.29      733.14    122.59 o 
  -8  -2   1     1280.38     1274.09    144.09 o 
  -7  -2   1    12975.16    12973.91    432.17 o 
  -6  -2   1     7637.18     7333.08    334.86 o 
  -5  -2   1    55251.19    58591.50   1483.99 o 
  -4  -2   1     4657.14     4376.91    353.99 o 
  -3  -2   1    70019.13    80367.52   1694.61 o 
  -2  -2   1      886.52      830.97     58.21 o 
  -1  -2   1    19078.72    20417.29    448.62 o 
   0  -2   1     2129.39     2086.31     66.71 o 
   1  -2   1    23780.48    25214.21    553.25 o 
   2  -2   1       70.76       49.89     33.86 o 
   3  -2   1     7361.38     7477.88    206.20 o 
   4  -2   1      307.02      289.53     51.78 o 
   5  -2   1     5981.59     6437.78    222.86 o 
   6  -2   1     1823.98     1815.65    115.01 o 
   7  -2   1     4775.68     4795.84    189.26 o 
   8  -2   1     2554.18     2251.29    189.16 o 
   9  -2   1    23829.52    22978.27    716.14 o 
  10  -2   1     1989.22     2204.38    212.80 o 
  11  -2   1     4684.18     4771.16    316.31 o 
  12  -2   1      202.21      139.41    126.20 o 
  13  -2   1       33.34       81.37    157.84 o 
  14  -2   1     1108.18      986.82    210.67 o 
 -15  -1   1      788.93      941.87    244.59 o 
 -14  -1   1      415.13      933.37    209.81 o 
 -13  -1   1      120.99      -13.92    185.73 o 
 -12  -1   1      457.91      205.41    124.53 o 
 -11  -1   1     3216.67     2815.88    284.36 o 
 -10  -1   1     4779.06     4645.69    288.03 o 
  -9  -1   1    11019.39    10841.86    694.11 o 
  -8  -1   1     3050.18     2621.07    205.80 o 
  -7  -1   1     8842.06     9010.78    334.47 o 
  -6  -1   1      852.46      761.82     99.40 o 
  -5  -1   1       97.78       75.98     54.40 o 
  -4  -1   1     3581.01     3432.67    149.55 o 
  -3  -1   1    84787.94    94715.73   1988.62 o 
  -2  -1   1     3741.43     3787.03    189.56 o 
  -1  -1   1    87685.95   100431.23   2083.32 o 
   0  -1   1      992.95      770.20    122.28 o 
   1  -1   1    48652.75    54929.96   1663.45 o 
   2  -1   1     4931.18     4944.09    160.90 o 
   3  -1   1      800.40      784.03     56.21 o 
   4  -1   1       51.17        8.77     36.21 o 
   5  -1   1    52794.85    55695.86   1214.33 o 
   6  -1   1     1071.57     1013.69     84.55 o 
   7  -1   1    25067.69    25216.84    610.28 o 
   8  -1   1      650.15      651.61    116.14 o 
   9  -1   1     1194.75     1210.14    153.42 o 
  10  -1   1      187.20      148.32    106.74 o 
  11  -1   1      958.86     1003.61    332.92 o 
  12  -1   1     1310.78     1509.05    315.40 o 
  13  -1   1     5820.31     6071.80    391.66 o 
  14  -1   1     1627.67     2059.17    263.45 o 
  15  -1   1      891.83      909.69    232.69 o 
 -15   0   1     1034.44     1246.80    240.62 o 
 -14   0   1     2245.67     2498.72    288.71 o 
 -13   0   1     3644.78     3687.09    315.88 o 
 -12   0   1     2289.72     2184.72    240.21 o 
 -11   0   1     1026.22     1185.57    222.76 o 
 -10   0   1      608.68      690.85    137.84 o 
  -9   0   1        5.01       -6.21     76.30 o 
  -8   0   1     4800.67     4974.14    262.96 o 
  -7   0   1    28373.85    25943.13    744.76 o 
  -6   0   1     2611.04     2297.44    273.09 o 
  -5   0   1    58417.98    59434.43   1506.78 o 
  -4   0   1     7604.02     7408.84    295.65 o 
  -3   0   1    32118.01    34974.41    885.24 o 
  -2   0   1     1095.95     1072.90     68.95 o 
  -1   0   1    81346.25    93182.98   2255.98 o 
   1   0   1   111344.95   128615.84   3860.07 o 
   2   0   1      555.85      499.08     62.30 o 
   3   0   1    99195.77   112896.28   2357.24 o 
   4   0   1     2582.85     2585.75    118.26 o 
   5   0   1    11570.83    12666.90    322.78 o 
   6   0   1     1532.69     1453.01     90.59 o 
   7   0   1    19247.33    21043.07    627.47 o 
   8   0   1     7506.83     7677.68    608.75 o 
   9   0   1    23841.51    22305.99    698.03 o 
  10   0   1     3222.89     3459.18    248.91 o 
  11   0   1    11250.57    10934.82    455.04 o 
  12   0   1      331.88      198.82    138.21 o 
  13   0   1      364.88      607.24    266.33 o 
  14   0   1      970.40     1173.99    223.75 o 
  15   0   1     1150.75     1106.21    227.01 o 
 -15   1   1      529.29      467.43    199.13 o 
 -14   1   1      927.55     1025.78    225.19 o 
 -13   1   1      162.48      214.97    153.55 o 
 -12   1   1      338.94      438.87    145.50 o 
 -11   1   1     1272.45     1007.86    169.67 o 
 -10   1   1     6004.76     5572.40    437.23 o 
  -9   1   1    21154.27    20877.56    671.86 o 
  -8   1   1     7983.50     7966.11    329.58 o 
  -7   1   1    12511.21    14155.61    464.60 o 
  -6   1   1      395.54      375.20     47.75 o 
  -5   1   1     2845.01     2834.99    111.92 o 
  -4   1   1     2741.86     2763.79    102.31 o 
  -3   1   1    28795.48    31128.46    680.64 o 
  -2   1   1      359.71      349.50     48.21 o 
  -1   1   1   103472.73   116835.48   3371.29 o 
   1   1   1    16823.65    19165.23    409.46 o 
   2   1   1     1713.70     1657.91     57.67 o 
   3   1   1    68378.61    76759.98   1613.01 o 
   4   1   1     1833.44     1767.03     94.39 o 
   5   1   1    44517.39    48692.76   1247.26 o 
   6   1   1     2966.96     2901.39    167.63 o 
   7   1   1    15479.23    15956.59    593.93 o 
   8   1   1      703.53      779.32    205.99 o 
   9   1   1      135.66      135.33     98.60 o 
  10   1   1      679.46      639.30    129.16 o 
  11   1   1     5791.13     5545.24    426.75 o 
  12   1   1     2078.74     2198.81    236.35 o 
  13   1   1     4500.84     4476.53    386.02 o 
  14   1   1     2493.84     2833.59    297.21 o 
  15   1   1      895.30     1315.52    241.69 o 
 -14   2   1     1600.15     1550.53    299.22 o 
 -13   2   1     3817.21     3547.52    313.79 o 
 -12   2   1     3631.80     3488.47    293.86 o 
 -11   2   1     2425.73     2230.99    229.73 o 
 -10   2   1      704.96      808.85    143.46 o 
  -9   2   1     1018.29     1122.62    224.46 o 
  -8   2   1      602.27      495.75    110.21 o 
  -7   2   1    30250.13    30627.13    724.55 o 
  -6   2   1     2121.28     2076.33    142.82 o 
  -5   2   1    58529.86    63697.79   1382.08 o 
  -4   2   1     3816.46     3587.30    217.96 o 
  -3   2   1      401.00      462.03     46.55 o 
  -2   2   1      157.77      110.21     29.24 o 
  -1   2   1    37136.90    41845.89   1029.05 o 
   0   2   1      177.55      281.95     28.32 o 
   1   2   1    65725.70    74946.51   2165.37 o 
   2   2   1     1517.77     1499.45     59.16 o 
   3   2   1    14789.97    15565.42    357.69 o 
   4   2   1     1624.84     1559.71     70.53 o 
   5   2   1      436.22      603.74     79.99 o 
   6   2   1     1202.47     1197.21    116.07 o 
   7   2   1    15808.29    15908.80    499.66 o 
   8   2   1     4586.51     4505.19    425.57 o 
   9   2   1    18078.03    17655.05    580.45 o 
  10   2   1     2463.37     2504.50    347.67 o 
  11   2   1     6741.04     6697.98    347.30 o 
  12   2   1      281.69      314.91    191.62 o 
  13   2   1        0.92        9.82    136.32 o 
  14   2   1      783.20     1372.33    289.48 o 
  15   2   1     1043.80     1096.01    222.67 o 
 -14   3   1     1036.90     1122.17    279.16 o 
 -13   3   1      380.94      406.47    202.05 o 
 -12   3   1      336.11      392.14    225.47 o 
 -11   3   1     3251.34     3591.23    286.08 o 
 -10   3   1     4143.04     4067.93    277.01 o 
  -9   3   1    18524.94    17950.67    600.82 o 
  -8   3   1     4537.54     4812.85    265.52 o 
  -7   3   1    13898.20    13781.27    379.98 o 
  -6   3   1       25.26       11.76     53.20 o 
  -5   3   1     2383.78     2468.07    120.37 o 
  -4   3   1      322.86      258.56     47.99 o 
  -3   3   1    54981.48    57305.42   1232.28 o 
  -2   3   1      467.36      428.53     49.44 o 
  -1   3   1    20127.63    22172.86    491.11 o 
   0   3   1      342.81      293.04     29.22 o 
   1   3   1    27518.77    31999.87    963.77 o 
   2   3   1     1358.08     1431.17     74.73 o 
   3   3   1      535.22      549.12     47.30 o 
   4   3   1      926.29      900.50     80.56 o 
   5   3   1   103542.49   112687.32   2382.88 o 
   6   3   1     4699.67     4850.74    213.37 o 
   7   3   1    20894.55    22126.50    653.30 o 
   8   3   1     1394.81     1531.80    152.43 o 
   9   3   1       28.78        5.37     81.08 o 
  10   3   1     2004.64     2120.57    200.25 o 
  11   3   1     7204.31     6969.00    352.34 o 
  12   3   1     4561.83     4146.70    303.24 o 
  13   3   1     2947.27     3013.47    275.97 o 
  14   3   1     1796.95     1960.03    337.04 o 
  15   3   1      348.54      423.46    182.32 o 
 -14   4   1     1217.64      793.47    293.34 o 
 -13   4   1     3982.72     4054.76    419.08 o 
 -12   4   1     2701.09     2474.66    313.13 o 
 -11   4   1     2518.89     2591.66    243.78 o 
 -10   4   1      477.60      483.88    134.25 o 
  -9   4   1      360.92       88.01    153.58 o 
  -8   4   1      897.54      803.75    131.52 o 
  -7   4   1    28167.68    28774.16    701.30 o 
  -6   4   1     2555.46     2753.99    299.12 o 
  -5   4   1    88573.18    94751.25   2033.11 o 
  -4   4   1      873.52      799.90     72.28 o 
  -3   4   1    39037.44    43667.67    962.21 o 
  -2   4   1        3.42      -20.62     36.59 o 
  -1   4   1      612.41      615.06     64.56 o 
   0   4   1      510.42      478.59     42.14 o 
   1   4   1   232905.45   263223.19   5439.63 o 
   2   4   1     3936.44     4225.86    156.44 o 
   3   4   1    80263.56    90090.30   2212.95 o 
   4   4   1     2720.91     2569.19    106.34 o 
   5   4   1     6108.29     5874.13    194.25 o 
   6   4   1       13.50      -14.97     35.25 o 
   7   4   1     3261.14     3205.40    131.25 o 
   8   4   1     4108.55     4133.11    237.77 o 
   9   4   1    16623.26    14731.93    560.44 o 
  10   4   1     4616.28     4404.73    277.63 o 
  11   4   1     3422.31     3445.45    264.49 o 
  12   4   1      372.49      498.20    150.43 o 
  13   4   1      698.50      509.15    174.75 o 
  14   4   1      676.45      806.94    191.66 o 
  15   4   1     1026.86     1072.39    205.28 o 
 -14   5   1      208.24       97.63    226.59 o 
 -13   5   1        4.94      193.06    176.42 o 
 -12   5   1      629.27      836.60    206.25 o 
 -11   5   1     3257.72     3222.38    527.95 o 
 -10   5   1     2996.61     2647.19    238.31 o 
  -9   5   1    12838.15    13749.85    597.56 o 
  -8   5   1     1530.45     1571.52    246.51 o 
  -7   5   1     7094.64     6929.48    282.78 o 
  -6   5   1        8.43        0.95     57.29 o 
  -5   5   1     7454.85     8420.25    270.69 o 
  -4   5   1     1256.86     1342.30     95.04 o 
  -3   5   1    49391.00    53427.56   1350.66 o 
  -2   5   1       76.54       33.35     36.73 o 
  -1   5   1    69494.65    75924.34   1616.96 o 
   0   5   1      397.62      374.92     55.34 o 
   1   5   1    91246.05   103915.86   2186.04 o 
   2   5   1     1851.02     1792.87    177.88 o 
   3   5   1    26900.54    28357.79    638.67 o 
   4   5   1     2767.76     2602.70    131.67 o 
   5   5   1    42853.23    45598.54   1172.69 o 
   6   5   1     6004.04     5195.21    178.54 o 
   7   5   1    14758.42    14631.11    386.42 o 
   8   5   1     2749.07     2807.80    201.91 o 
   9   5   1      498.26      380.44    110.78 o 
  10   5   1     2265.63     2384.98    213.81 o 
  11   5   1     4081.53     4396.17    296.31 o 
  12   5   1     4324.71     4520.48    319.86 o 
  13   5   1     3880.62     3815.12    309.40 o 
  14   5   1     2138.93     2026.74    264.53 o 
  15   5   1      815.87     1022.41    211.25 o 
 -13   6   1     4762.29     4488.05    434.03 o 
 -12   6   1     1778.54     1873.78    290.07 o 
 -11   6   1     3006.20     3341.82    595.24 o 
 -10   6   1      235.34      219.01    141.77 o 
  -9   6   1       51.88      167.92    126.29 o 
  -8   6   1       67.16      199.66     97.26 o 
  -7   6   1    11891.19    12147.92    366.40 o 
  -6   6   1      969.74      961.23    103.71 o 
  -5   6   1    36980.57    37913.50    880.50 o 
  -4   6   1      769.05      740.11     93.30 o 
  -3   6   1    34607.12    36140.55    822.11 o 
  -2   6   1       29.20        2.24     48.04 o 
  -1   6   1      104.71      187.38     72.61 o 
   0   6   1       47.56      -19.25     41.40 o 
   1   6   1   111841.63   122111.88   2573.97 o 
   2   6   1    11543.90    10917.42    325.85 o 
   3   6   1   112098.80   122128.06   2575.26 o 
   4   6   1     5160.56     5078.50    234.05 o 
   5   6   1     1993.79     2010.48    182.63 o 
   6   6   1       29.15      -39.38     41.49 o 
   7   6   1     6978.75     7135.90    232.90 o 
   8   6   1     4256.08     4141.18    272.01 o 
   9   6   1     9792.56     9425.04    378.54 o 
  10   6   1     6851.81     5903.89    312.00 o 
  11   6   1     7840.36     7725.23    381.10 o 
  12   6   1      523.88      519.91    149.53 o 
  13   6   1      407.94      457.18    184.58 o 
  14   6   1      381.69      391.01    164.34 o 
  15   6   1     1002.06     1035.29    212.25 o 
 -13   7   1       61.05      -69.25    172.49 o 
 -12   7   1       30.73       79.51    164.76 o 
 -11   7   1     1457.16     1706.36    272.22 o 
 -10   7   1     1346.32     1026.68    222.12 o 
  -9   7   1     6099.76     6624.30    704.73 o 
  -8   7   1     1580.30     1406.22    206.05 o 
  -7   7   1     3042.78     2918.60    176.03 o 
  -6   7   1       13.24      -18.59     64.49 o 
  -5   7   1       26.75      -27.98     55.45 o 
  -4   7   1      593.76      716.30     81.94 o 
  -3   7   1    53548.75    55425.01   1232.30 o 
  -2   7   1       17.63       32.24     43.37 o 
  -1   7   1    55016.97    57325.97   1258.60 o 
   0   7   1      223.62      325.06     65.64 o 
   1   7   1     2367.47     2686.77    177.21 o 
   2   7   1      376.58      479.58     62.22 o 
   3   7   1    11039.04    11080.04    489.67 o 
   4   7   1     2516.84     2485.33    128.21 o 
   5   7   1    35386.70    36809.43    846.35 o 
   6   7   1     8401.84     8311.75    263.15 o 
   7   7   1    30632.89    32084.07    886.69 o 
   8   7   1     3082.94     2894.13    210.40 o 
   9   7   1      948.17     1019.41    146.70 o 
  10   7   1      396.52      614.40    132.27 o 
  11   7   1     3657.95     3503.99    277.67 o 
  12   7   1     2934.11     3094.91    279.57 o 
  13   7   1     2209.47     2216.20    252.26 o 
  14   7   1     1750.64     1602.16    229.67 o 
  15   7   1      405.27      603.74    191.13 o 
 -13   8   1     3560.93     3545.25    421.59 o 
 -12   8   1     1298.32     1322.45    247.42 o 
 -11   8   1     4658.01     4077.69   1251.60 o 
 -10   8   1      488.18      533.89    182.06 o 
  -9   8   1        9.81      147.76    134.67 o 
  -8   8   1      121.17       98.01    113.46 o 
  -7   8   1     5930.11     5396.79    291.34 o 
  -6   8   1      490.80      481.92    109.06 o 
  -5   8   1    39822.82    40711.89   1104.32 o 
  -4   8   1      387.48      267.58     68.54 o 
  -3   8   1    18481.32    17866.35    462.27 o 
  -2   8   1        4.12      -50.32     43.98 o 
  -1   8   1    12397.64    12853.05    346.62 o 
   0   8   1       81.89       63.58     56.45 o 
   1   8   1    47315.93    48465.85   1080.03 o 
   2   8   1     5253.46     5210.33    183.35 o 
   3   8   1    63468.69    67941.68   1672.12 o 
   4   8   1     3364.77     3309.22    241.59 o 
   5   8   1       67.40      127.91     58.00 o 
   6   8   1      438.09      476.15     80.57 o 
   7   8   1    13127.62    13466.11    387.56 o 
   8   8   1     3333.04     2819.43    291.38 o 
   9   8   1    10823.07    10417.58    512.10 o 
  10   8   1     4802.35     4268.09    283.16 o 
  11   8   1     4850.19     4941.40    321.45 o 
  12   8   1      454.79      371.05    140.62 o 
  13   8   1      110.41      -52.55    133.26 o 
  14   8   1      593.78      895.01    196.66 o 
 -12   9   1      197.24      445.56    205.70 o 
 -11   9   1     1366.99     1535.33    259.79 o 
 -10   9   1      909.03     1148.42    238.04 o 
  -9   9   1    10617.25    10565.17    554.39 o 
  -8   9   1     1786.77     1604.42    231.12 o 
  -7   9   1    11083.35     9824.74    672.84 o 
  -6   9   1       93.39       30.57     77.16 o 
  -5   9   1     3022.16     2773.44    248.85 o 
  -4   9   1        2.52      -82.42     56.00 o 
  -3   9   1    26493.38    25329.37    628.19 o 
  -2   9   1       21.81       82.57     55.94 o 
  -1   9   1    26050.52    26625.03    645.07 o 
   0   9   1      516.40      546.02    132.56 o 
   1   9   1      233.67      197.36     59.45 o 
   2   9   1       12.53       14.08     49.18 o 
   3   9   1      610.12      667.45    140.00 o 
   4   9   1     1760.52     2012.20    220.09 o 
   5   9   1    33039.45    33523.89    796.52 o 
   6   9   1     6316.83     6189.22    329.48 o 
   7   9   1     9543.86     8864.30    297.31 o 
   8   9   1      990.46     1312.30    161.72 o 
   9   9   1        8.13       43.54     93.61 o 
  10   9   1      130.07      171.86    153.16 o 
  11   9   1      150.44      145.12    134.45 o 
  12   9   1     2580.38     2969.31    283.12 o 
  13   9   1     1977.57     2014.60    246.32 o 
  14   9   1     1706.62     1795.54    332.55 o 
 -12  10   1     1514.37     1889.05    322.93 o 
 -11  10   1     4185.25     4403.19    429.77 o 
 -10  10   1      104.19      307.30    178.14 o 
  -9  10   1       23.56      -33.48    148.07 o 
  -8  10   1      170.86      246.57    162.21 o 
  -7  10   1     4305.02     4153.69    406.86 o 
  -6  10   1      226.33      181.54     97.61 o 
  -5  10   1    24679.74    23218.24    714.76 o 
  -4  10   1       24.80       -6.16     86.30 o 
  -3  10   1    19352.60    19096.97    599.76 o 
  -2  10   1       48.43      101.15     63.52 o 
  -1  10   1     1863.64     1830.51    122.67 o 
   0  10   1     1023.15     1068.48    101.32 o 
   1  10   1    28367.69    28124.50    681.81 o 
   2  10   1     5346.74     5497.01    206.81 o 
   3  10   1    23776.85    23837.72    593.18 o 
   4  10   1     2643.56     2755.58    155.87 o 
   5  10   1     3860.73     3956.51    190.77 o 
   6  10   1      302.46      289.37     81.81 o 
   7  10   1     2083.92     1844.76    147.91 o 
   8  10   1     2889.32     2832.06    432.24 o 
   9  10   1     7994.85     7124.72    346.73 o 
  10  10   1     4136.67     3760.24    281.78 o 
  11  10   1     3649.54     3556.81    287.43 o 
  12  10   1      734.61      478.50    202.08 o 
  13  10   1       49.51      125.46    170.85 o 
  14  10   1      281.74       80.98    175.73 o 
 -11  11   1     1792.01     2138.12    304.92 o 
 -10  11   1      491.09      630.19    337.05 o 
  -9  11   1     8600.90     8959.27    563.40 o 
  -8  11   1      231.45      115.30    150.63 o 
  -7  11   1     4510.85     4556.63    375.93 o 
  -6  11   1       59.37       91.29    100.36 o 
  -5  11   1      175.34      312.68    111.72 o 
  -4  11   1        6.88       -8.71     91.31 o 
  -3  11   1    15717.58    15537.28    530.29 o 
  -2  11   1      681.64      628.91    119.27 o 
  -1  11   1    34109.28    35722.74    866.48 o 
   0  11   1     1389.75     1487.53    122.34 o 
   1  11   1    19090.11    19055.35    505.82 o 
   2  11   1       74.95       83.97     65.56 o 
   3  11   1     1611.86     1901.90    222.13 o 
   4  11   1     2610.50     2625.30    182.58 o 
   5  11   1    12459.47    11437.07    468.77 o 
   6  11   1     5648.36     5836.23    377.69 o 
   7  11   1     8693.46     8839.61    309.97 o 
   8  11   1     2101.46     2218.20    217.42 o 
   9  11   1      571.88      614.28    149.06 o 
  10  11   1      230.53      475.20    182.57 o 
  11  11   1     1815.72     1809.95    329.23 o 
  12  11   1     2969.23     2721.24    341.28 o 
  13  11   1     1407.89     1082.81    260.82 o 
  14  11   1     1851.14     1954.60    317.92 o 
 -11  12   1     1730.53     2194.26    323.60 o 
 -10  12   1        5.18      -43.28    170.98 o 
  -9  12   1        2.92      206.84    177.68 o 
  -8  12   1      342.92      611.07    202.06 o 
  -7  12   1     7393.93     6699.35    376.88 o 
  -6  12   1       81.51      107.68    107.93 o 
  -5  12   1     9464.95     9611.96    410.29 o 
  -4  12   1       54.75       84.04    109.99 o 
  -3  12   1     7142.24     6739.76    344.41 o 
  -2  12   1      241.45      319.99    130.79 o 
  -1  12   1     1017.47      984.37    134.79 o 
   0  12   1      647.04      661.26    108.55 o 
   1  12   1    15859.85    14601.35    419.55 o 
   2  12   1     3686.85     3816.73    300.08 o 
   3  12   1    17096.19    16798.43    466.78 o 
   4  12   1     2708.00     2692.00    234.04 o 
   5  12   1     4077.88     4121.69    259.20 o 
   6  12   1      369.97      175.97     98.75 o 
   7  12   1     4213.93     4646.94    279.31 o 
   8  12   1     2441.85     2998.96    306.59 o 
   9  12   1     4361.30     4035.60    371.87 o 
  10  12   1     3002.03     3082.41    339.03 o 
  11  12   1     1970.57     2383.11    330.59 o 
  12  12   1      988.17     1183.76    252.29 o 
  13  12   1       24.66     -133.58    166.82 o 
 -10  13   1      339.63      359.98    193.33 o 
  -9  13   1     4105.74     3951.22    404.06 o 
  -8  13   1       36.10      130.27    165.89 o 
  -7  13   1     2078.64     2211.81    247.23 o 
  -6  13   1       60.22      161.62    129.17 o 
  -5  13   1       19.42     -125.56    103.67 o 
  -4  13   1       25.66      119.77    111.59 o 
  -3  13   1    11514.78    11015.65    437.72 o 
  -2  13   1      752.87      561.70    131.24 o 
  -1  13   1    16835.74    16560.30    555.67 o 
   0  13   1      619.24      667.21    148.40 o 
   1  13   1     2329.18     2250.13    161.65 o 
   2  13   1       31.44      124.46     94.11 o 
   3  13   1     1902.83     1835.32    185.83 o 
   4  13   1      850.10      955.45    147.54 o 
   5  13   1     8642.20     7788.94   1099.22 o 
   6  13   1     6992.36     7217.16    777.89 o 
   7  13   1    14380.10    14035.51    518.59 o 
   8  13   1     2542.18     3238.86    332.37 o 
   9  13   1        6.34     -201.21    134.14 o 
  10  13   1      297.52      188.12    179.75 o 
  11  13   1     1682.91     1318.69    267.99 o 
  12  13   1     1767.13     2008.14    316.13 o 
  13  13   1      408.80      254.24    194.48 o 
  -9  14   1      259.87     -119.28    297.84 o 
  -8  14   1       86.78      -78.40    165.15 o 
  -7  14   1     1489.18     1648.77    231.03 o 
  -6  14   1       79.85      -17.08    127.08 o 
  -5  14   1     4872.43     5014.83    334.96 o 
  -4  14   1       57.63       68.52    111.91 o 
  -3  14   1     4538.95     4276.36    300.33 o 
  -2  14   1      155.50      121.58    158.62 o 
  -1  14   1      186.60       66.01    338.25 o 
   0  14   1       48.08      101.03    128.32 o 
   1  14   1     7493.82     6857.55    447.02 o 
   2  14   1     2415.55     1695.43    269.91 o 
   3  14   1    17094.90    15656.41    556.42 o 
   4  14   1     3351.25     3681.68    264.39 o 
   5  14   1     2745.02     2188.52    254.84 o 
   6  14   1      244.60      211.16    124.68 o 
   7  14   1     1533.84     1712.75    202.79 o 
   8  14   1     1846.32     1940.86    278.62 o 
   9  14   1     1642.92     1809.68    287.90 o 
  10  14   1     1907.09     2674.43    526.14 o 
  11  14   1      633.54      509.95    205.28 o 
  12  14   1      424.77      705.75    213.88 o 
  -9  15   1     3605.16     3305.14    458.41 o 
  -8  15   1       16.59     -162.13    179.13 o 
  -7  15   1     4648.69     4435.86    354.30 o 
  -6  15   1       93.40       51.93    145.83 o 
  -5  15   1       45.81       19.41    142.84 o 
  -4  15   1      115.46       64.53    171.73 o 
  -3  15   1     5038.72     5016.18    459.16 o 
  -2  15   1      540.91      661.75    484.09 o 
  -1  15   1    15013.05    13797.94    675.05 o 
   0  15   1     1388.73     1408.86    242.05 o 
   1  15   1     2129.51     2334.69    292.37 o 
   2  15   1       24.57      -21.33    118.91 o 
   3  15   1     4642.61     4500.10    378.47 o 
   4  15   1     1386.96     1390.58    194.19 o 
   5  15   1     5237.97     5344.26    490.79 o 
   6  15   1     2348.07     2602.75    241.03 o 
   7  15   1     1816.10     1783.76    245.90 o 
   8  15   1     1403.82     1289.20    256.24 o 
   9  15   1      264.33      267.35    246.93 o 
  10  15   1       30.77     -152.76    151.28 o 
  11  15   1      529.85      981.08    235.67 o 
  12  15   1     1439.31     1711.36    317.77 o 
  -8  16   1        4.13     -107.24    373.39 o 
  -7  16   1     1697.24     2104.21    380.00 o 
  -6  16   1        4.21      161.69    229.45 o 
  -5  16   1     7294.93     7236.01    566.43 o 
  -4  16   1      115.65       37.57    209.53 o 
  -3  16   1     2365.85     1998.89    316.25 o 
  -2  16   1       48.32      -91.59    155.93 o 
  -1  16   1       34.51      183.95    168.81 o 
   0  16   1      271.39      283.73    200.21 o 
   1  16   1     4716.32     4927.00   1059.95 o 
   2  16   1     1973.39     1975.23    280.69 o 
   3  16   1     3874.55     3727.30    361.50 o 
   4  16   1     1106.88     1122.16    217.73 o 
   5  16   1      172.50      338.08    143.44 o 
   6  16   1        1.07       41.80    126.54 o 
   7  16   1      124.98       80.66    141.06 o 
   8  16   1     1450.56     1653.73    274.42 o 
   9  16   1     2165.80     1936.82    302.42 o 
  10  16   1     1837.10     1632.99    395.62 o 
  11  16   1      616.13      634.78    211.49 o 
  -7  17   1      849.09      442.01    362.73 o 
  -6  17   1       74.94       30.35    229.10 o 
  -5  17   1       22.72      188.46    233.03 o 
  -4  17   1       22.13      437.80    315.42 o 
  -3  17   1     2952.52     2460.17    359.06 o 
  -2  17   1      652.33      441.63    224.30 o 
  -1  17   1     4890.63     5919.59    504.48 o 
   0  17   1      547.39      594.98    346.96 o 
   1  17   1      564.13      460.59    198.03 o 
   2  17   1       80.76       22.97    155.18 o 
   3  17   1       33.39       45.57    154.20 o 
   4  17   1      543.76      762.95    205.77 o 
   5  17   1     2805.95     3054.20    344.80 o 
   6  17   1     2505.60     2629.98    319.89 o 
   7  17   1     1748.68     2194.60    246.97 o 
   8  17   1      993.54     1239.85    268.00 o 
   9  17   1      110.06     -108.01    151.67 o 
  10  17   1       18.06       -4.55    175.42 o 
  -6  18   1        3.99      144.98    346.66 o 
  -5  18   1     2808.74     3353.16    450.04 o 
  -4  18   1      145.03      175.08    233.31 o 
  -3  18   1      486.40      604.13    274.44 o 
  -2  18   1       56.01       -6.17    194.24 o 
  -1  18   1       88.48      171.04    191.50 o 
   0  18   1      112.23      235.08    178.10 o 
   1  18   1     1975.88     1913.49    310.72 o 
   2  18   1     1240.05     1119.30    238.94 o 
   3  18   1     2965.15     2637.69    347.02 o 
   4  18   1     1026.47     1001.71    227.91 o 
   5  18   1      555.40      736.83    208.19 o 
   6  18   1        2.34       54.79    278.92 o 
   7  18   1      207.86      247.80    165.24 o 
   8  18   1      803.75     1217.51    308.51 o 
   9  18   1      780.35      464.88    248.58 o 
  -4  19   1       39.26      279.48    259.63 o 
  -3  19   1     2236.29     2461.38    388.38 o 
  -2  19   1      357.22      413.08    247.03 o 
  -1  19   1     2695.89     2479.77    535.76 o 
   0  19   1      806.19      903.99    235.49 o 
   1  19   1     2373.40     2306.39    331.17 o 
   2  19   1      217.84      345.50    198.11 o 
   3  19   1       12.45       -8.09    143.92 o 
   4  19   1      412.03      306.31    171.99 o 
   5  19   1     1815.94     1879.73    292.41 o 
   6  19   1     1619.19     1387.22    246.59 o 
   7  19   1     1249.37     1381.39    354.02 o 
   8  19   1      808.26      817.68    287.78 o 
  -2  20   1       83.39      127.52    242.23 o 
  -1  20   1      150.56      267.04    216.15 o 
   0  20   1       95.70      273.83    183.26 o 
   1  20   1     1076.03      809.82    244.22 o 
   2  20   1      699.49      585.59    281.62 o 
   3  20   1     1388.96     1717.06    292.55 o 
   4  20   1      732.06      442.60    293.79 o 
   5  20   1      117.26       52.17    186.25 o 
   6  20   1       11.50      132.04    276.82 o 
   2  21   1       49.52      267.89    401.93 o 
   3  21   1       68.59      138.32    467.27 o 
  -5 -19   2       98.72      539.73    352.06 o 
  -4 -19   2       31.82       69.40    170.00 o 
  -3 -19   2      249.63       92.11    182.23 o 
  -2 -19   2      489.18      348.18    204.42 o 
  -1 -19   2      899.50     1024.35    349.21 o 
   0 -19   2     1206.78     1529.38    336.86 o 
   1 -19   2      541.96     1022.88    410.19 o 
   2 -19   2       75.88      -94.14    368.59 o 
  -7 -18   2      203.98       97.33    238.82 o 
  -6 -18   2      363.06       73.00    152.05 o 
  -5 -18   2     1648.54     2021.76    310.71 o 
  -4 -18   2     1374.24     1602.06    386.31 o 
  -3 -18   2     1248.29     1068.32    373.69 o 
  -2 -18   2      967.71      885.08    238.59 o 
  -1 -18   2        1.08      312.55    215.32 o 
   0 -18   2      205.04      547.32    239.53 o 
   1 -18   2      592.56      763.22    280.37 o 
   2 -18   2     2291.42     2104.68    415.45 o 
   3 -18   2      728.27     1195.67    320.10 o 
   4 -18   2     1844.33     1935.37    410.34 o 
  -9 -17   2      837.31     1374.02    589.08 o 
  -8 -17   2      242.21       80.77    257.59 o 
  -7 -17   2     1162.27     1825.87    556.79 o 
  -6 -17   2      507.46      887.31    202.47 o 
  -5 -17   2      185.45      144.41    146.60 o 
  -4 -17   2        0.05        9.80    167.81 o 
  -3 -17   2      319.06      655.14    211.36 o 
  -2 -17   2     1637.43     2244.75    676.34 o 
  -1 -17   2     1710.24     1869.46    310.24 o 
   0 -17   2     2211.02     2500.68    353.65 o 
   1 -17   2      498.26      457.48    237.86 o 
   2 -17   2      279.62      453.62    419.50 o 
   3 -17   2        5.59     -115.32    225.46 o 
   4 -17   2      501.44      376.21    408.84 o 
   5 -17   2      306.89      359.42    260.64 o 
 -10 -16   2      388.58      392.34    243.34 o 
  -9 -16   2      372.58      179.26    207.44 o 
  -8 -16   2      211.73      293.43    184.36 o 
  -7 -16   2      161.19      357.23    168.46 o 
  -6 -16   2      631.29      639.62    182.74 o 
  -5 -16   2     2230.16     2505.97    272.99 o 
  -4 -16   2     2186.63     2337.24    317.48 o 
  -3 -16   2     1797.37     2061.77    294.73 o 
  -2 -16   2     1078.75     1536.00    373.69 o 
  -1 -16   2       67.76      183.13    212.98 o 
   0 -16   2       23.87      104.29    229.05 o 
   1 -16   2      604.85      602.56    245.63 o 
   2 -16   2     3067.62     3479.11    417.61 o 
   3 -16   2      537.49      334.99    222.71 o 
   4 -16   2     1108.15     1490.05    316.29 o 
   5 -16   2      225.48      173.84    234.91 o 
   6 -16   2      678.57      695.49    631.28 o 
   7 -16   2        6.39      153.22    274.26 o 
 -11 -15   2      105.02     -149.12    180.09 o 
 -10 -15   2      578.06      516.81    212.48 o 
  -9 -15   2     2384.63     3119.16    373.02 o 
  -8 -15   2     1565.41     1522.53    307.61 o 
  -7 -15   2     2217.05     2050.72    249.97 o 
  -6 -15   2      293.18      220.70    143.44 o 
  -5 -15   2      161.86      196.34    146.72 o 
  -4 -15   2      556.43      343.97    184.80 o 
  -3 -15   2     1574.20     1653.36    225.19 o 
  -2 -15   2     2825.78     2899.35    378.65 o 
  -1 -15   2     1868.35     2414.53    328.63 o 
   0 -15   2     2723.66     2161.54    311.67 o 
   1 -15   2      683.35      681.35    219.07 o 
   2 -15   2     3422.20     2986.66    884.67 o 
   3 -15   2       18.27      209.74    196.18 o 
   4 -15   2     2192.88     3073.49    381.48 o 
   5 -15   2      393.86      238.04    229.28 o 
   6 -15   2     6841.56     6675.45    692.11 o 
   7 -15   2       69.53       60.85    219.88 o 
   8 -15   2     2410.66     2826.12    423.52 o 
 -11 -14   2     1839.92     2277.61    347.74 o 
 -10 -14   2      351.10      420.20    348.61 o 
  -9 -14   2      681.57      907.69    230.31 o 
  -8 -14   2        5.86      -17.69    151.18 o 
  -7 -14   2      264.14      382.92    154.26 o 
  -6 -14   2      102.74      438.19    147.96 o 
  -5 -14   2     2311.99     2525.29    292.53 o 
  -4 -14   2     2572.29     2751.88    361.40 o 
  -3 -14   2     2800.56     3155.21    270.30 o 
  -2 -14   2     3718.39     3556.98    287.54 o 
  -1 -14   2      340.31      372.50    172.93 o 
   0 -14   2       82.27      263.24    158.84 o 
   1 -14   2     1113.17     1569.40    388.71 o 
   2 -14   2     5840.55     5952.57    476.60 o 
   3 -14   2     1019.83     1287.24    545.67 o 
   4 -14   2     8833.66     9012.91    598.92 o 
   5 -14   2      381.11      436.26    454.05 o 
   6 -14   2     1885.59     2656.78    373.31 o 
   7 -14   2        4.69        4.23    518.18 o 
   8 -14   2      954.93     1278.63    317.28 o 
   9 -14   2        7.79      -57.68    363.48 o 
 -12 -13   2        3.25      207.74    187.84 o 
 -11 -13   2       46.61      292.65    258.64 o 
 -10 -13   2      180.71      207.29    178.55 o 
  -9 -13   2     1925.91     2310.59    314.05 o 
  -8 -13   2     2126.46     1673.41    433.62 o 
  -7 -13   2     3936.06     3801.44    292.16 o 
  -6 -13   2     1488.49     1596.43    234.75 o 
  -5 -13   2      138.07      155.69    121.66 o 
  -4 -13   2      213.93       79.83    118.39 o 
  -3 -13   2     1056.49     1191.65    327.48 o 
  -2 -13   2     3232.37     3569.48    403.69 o 
  -1 -13   2     3151.33     3521.41    268.37 o 
   0 -13   2    11831.46    11798.71    595.80 o 
   1 -13   2     1403.40     1683.14    271.73 o 
   2 -13   2     1402.59     1744.79    304.30 o 
   3 -13   2      145.29      496.94    246.78 o 
   4 -13   2     1817.11     1539.00    272.48 o 
   5 -13   2      213.62      485.90    214.21 o 
   6 -13   2     6845.43     7180.33    787.94 o 
   7 -13   2      168.58      148.55    211.22 o 
   8 -13   2     3496.45     4065.59   1181.76 o 
   9 -13   2        0.28      362.28    337.35 o 
  10 -13   2       40.30      -38.77    200.54 o 
 -12 -12   2      290.88      385.09    245.27 o 
 -11 -12   2     3498.64     3543.38    397.85 o 
 -10 -12   2     1345.94     1364.78    267.02 o 
  -9 -12   2     1907.96     1899.62    281.05 o 
  -8 -12   2      454.06      696.58    191.25 o 
  -7 -12   2       91.92      192.96    119.10 o 
  -6 -12   2      145.83      206.16    122.55 o 
  -5 -12   2     2687.40     2570.55    230.16 o 
  -4 -12   2     7434.52     7365.17    487.50 o 
  -3 -12   2     4162.74     3801.26    328.37 o 
  -2 -12   2     7361.55     6467.62    340.77 o 
  -1 -12   2        7.45      -33.50    117.98 o 
   0 -12   2     2086.07     2479.56    214.80 o 
   1 -12   2     1188.47     1170.53    181.29 o 
   2 -12   2     6516.61     6575.98    461.59 o 
   3 -12   2      705.13      638.41    360.18 o 
   4 -12   2     9195.03     9136.27    547.97 o 
   5 -12   2      294.90      472.13    130.83 o 
   6 -12   2       88.77      199.26    123.22 o 
   7 -12   2       74.18      278.57    138.63 o 
   8 -12   2      942.68     1140.13    202.04 o 
   9 -12   2        8.17       52.70    308.96 o 
  10 -12   2     3813.85     4004.11    418.71 o 
 -13 -11   2     1562.47     1352.82    269.16 o 
 -12 -11   2      112.27      185.27    162.22 o 
 -11 -11   2       35.11      197.84    149.25 o 
 -10 -11   2      208.99      -80.87    157.51 o 
  -9 -11   2     2688.22     2666.40    317.22 o 
  -8 -11   2     5343.77     5165.70    412.26 o 
  -7 -11   2     6266.44     6009.02    329.63 o 
  -6 -11   2    10887.21    10401.78    422.78 o 
  -5 -11   2     1028.22     1052.25    154.78 o 
  -4 -11   2       61.25       62.88    100.38 o 
  -3 -11   2     1131.57     1027.75    188.50 o 
  -2 -11   2     7074.70     6631.10    970.27 o 
  -1 -11   2     2643.50     2660.40    211.47 o 
   0 -11   2    11759.98    11022.92    428.36 o 
   1 -11   2     2223.21     2156.70    272.99 o 
   2 -11   2     8396.50     8855.25    307.54 o 
   3 -11   2        2.38      -65.40     98.15 o 
   4 -11   2      246.51      212.50    122.45 o 
   5 -11   2      391.48       86.52    124.23 o 
   6 -11   2    16201.60    16265.96    587.57 o 
   7 -11   2       18.43      226.43    115.77 o 
   8 -11   2     6688.90     6784.05    473.88 o 
   9 -11   2        5.94       79.15    175.10 o 
  10 -11   2      433.95      485.34    216.12 o 
  11 -11   2        0.02     -134.93    372.94 o 
 -13 -10   2     1661.31     2062.39    318.50 o 
 -12 -10   2      878.96      739.96    226.97 o 
 -11 -10   2     5047.65     4813.58    436.14 o 
 -10 -10   2     1859.37     1616.96    310.31 o 
  -9 -10   2      494.82      771.19    241.52 o 
  -8 -10   2      163.33      134.35    145.61 o 
  -7 -10   2     1733.68     1950.20    319.11 o 
  -6 -10   2     3701.25     3821.48    287.07 o 
  -5 -10   2     3949.97     3630.62    243.84 o 
  -4 -10   2     5343.50     4570.80    413.43 o 
  -3 -10   2     3020.63     2949.02    221.78 o 
  -2 -10   2     7674.69     7540.93    403.40 o 
  -1 -10   2       25.19     -114.45     76.30 o 
   0 -10   2     3606.80     3785.29    258.65 o 
   1 -10   2     1343.67     1310.14    119.16 o 
   2 -10   2    15694.21    14976.59    430.28 o 
   3 -10   2      891.55      948.47    118.05 o 
   4 -10   2    11750.67    11593.57    439.01 o 
   5 -10   2       38.30       41.60    105.72 o 
   6 -10   2     2689.94     2573.44    309.26 o 
   7 -10   2      128.23       47.32    112.11 o 
   8 -10   2     2945.37     3159.35    272.67 o 
   9 -10   2        6.49      266.02    163.85 o 
  10 -10   2     4703.34     4872.96    474.33 o 
  11 -10   2       97.33      295.85    177.58 o 
 -14  -9   2      186.22      164.26    186.34 o 
 -13  -9   2     1237.34     1192.70    233.00 o 
 -12  -9   2      115.85      -51.97    158.57 o 
 -11  -9   2       45.63     -103.86    176.33 o 
 -10  -9   2      650.90      605.73    185.29 o 
  -9  -9   2     6641.72     6985.24    441.93 o 
  -8  -9   2     9838.51     9732.89    514.69 o 
  -7  -9   2    10164.82    10157.67    399.92 o 
  -6  -9   2     7287.78     6888.81    375.93 o 
  -5  -9   2      980.59      916.70    133.30 o 
  -4  -9   2     1300.40     1255.84    150.94 o 
  -3  -9   2     1057.26     1107.78    124.81 o 
  -2  -9   2     6224.03     5578.10    229.33 o 
  -1  -9   2     5953.78     5668.11    205.68 o 
   0  -9   2    28189.31    28020.37    681.82 o 
   1  -9   2     2076.72     1876.43    128.28 o 
   2  -9   2     8018.54     7772.41    265.81 o 
   3  -9   2      423.89      333.21    101.63 o 
   4  -9   2     1590.29     1925.52    148.44 o 
   5  -9   2      264.48      235.17     91.67 o 
   6  -9   2    12166.42    12007.38    458.90 o 
   7  -9   2       82.93      -64.03     90.12 o 
   8  -9   2    10777.65    10208.40    433.68 o 
   9  -9   2       13.15     -181.14    120.76 o 
  10  -9   2      999.74      663.91    212.38 o 
  11  -9   2        3.32      106.60    188.95 o 
  12  -9   2     2572.94     2771.05    353.46 o 
 -14  -8   2       20.75      113.96    167.32 o 
 -13  -8   2     1392.85     1558.70    340.95 o 
 -12  -8   2      549.27      682.61    359.57 o 
 -11  -8   2     4255.33     5199.94    430.66 o 
 -10  -8   2     2580.14     2425.96    298.27 o 
  -9  -8   2     2417.18     2480.95    224.78 o 
  -8  -8   2       82.21       62.70     91.61 o 
  -7  -8   2      188.36      192.29     74.01 o 
  -6  -8   2     3354.49     3614.98    260.93 o 
  -5  -8   2     7453.38     7005.97    245.27 o 
  -4  -8   2     3605.21     3157.04    156.68 o 
  -3  -8   2     4566.38     4337.95    175.81 o 
  -2  -8   2     2892.22     3014.30    154.40 o 
  -1  -8   2      151.90      218.61     55.33 o 
   0  -8   2       13.24       20.51     47.63 o 
   1  -8   2     1599.96     1567.37    112.23 o 
   2  -8   2     7926.58     7781.63    256.95 o 
   3  -8   2      968.04      978.17    137.45 o 
   4  -8   2    27797.70    26982.29    680.72 o 
   5  -8   2       38.85      -34.72     78.70 o 
   6  -8   2    10285.15    10334.10    427.65 o 
   7  -8   2      243.87      308.13    107.05 o 
   8  -8   2     3801.65     3892.18    494.48 o 
   9  -8   2      172.99      250.65    151.45 o 
  10  -8   2     5316.58     5398.50    429.59 o 
  11  -8   2      287.99      346.16    247.08 o 
  12  -8   2     3259.85     2525.66    553.18 o 
 -14  -7   2      617.97      385.13    229.35 o 
 -13  -7   2     3743.02     3917.90    458.10 o 
 -12  -7   2      600.34      544.80    150.56 o 
 -11  -7   2        8.89      -88.65    105.12 o 
 -10  -7   2      654.94      617.76    157.29 o 
  -9  -7   2     3894.77     3852.30    563.89 o 
  -8  -7   2     2731.82     2304.86    198.78 o 
  -7  -7   2     7771.98     7118.11    369.69 o 
  -6  -7   2    16672.82    16692.37    452.05 o 
  -5  -7   2     4794.90     4686.00    187.13 o 
  -4  -7   2     5779.76     6195.09    306.46 o 
  -3  -7   2     1787.03     1843.97    110.95 o 
  -2  -7   2     3129.48     3110.72    204.74 o 
  -1  -7   2     8139.14     7729.66    232.82 o 
   0  -7   2    42465.91    43033.32    970.58 o 
   1  -7   2     3277.76     3191.96    145.54 o 
   2  -7   2    13314.19    13125.22    363.98 o 
   3  -7   2        0.37       30.57     76.07 o 
   4  -7   2     4644.29     4634.23    224.38 o 
   5  -7   2       21.98       96.93     74.49 o 
   6  -7   2    11579.29    10989.96    523.26 o 
   7  -7   2       35.64        9.21     81.01 o 
   8  -7   2    25199.56    23889.32    716.33 o 
   9  -7   2        9.57       45.68    121.25 o 
  10  -7   2      624.03      499.30    182.94 o 
  11  -7   2       24.70     -115.94    142.00 o 
  12  -7   2     3128.08     3404.44    372.28 o 
  13  -7   2      425.53      328.50    188.07 o 
 -14  -6   2       14.57     -128.20    124.12 o 
 -13  -6   2     1373.22     1465.73    221.06 o 
 -12  -6   2     1102.43      996.89    193.54 o 
 -11  -6   2     6298.42     6767.29    373.61 o 
 -10  -6   2     5479.24     4882.28    377.76 o 
  -9  -6   2     4440.17     4085.01    382.86 o 
  -8  -6   2     1257.38     1381.39    155.73 o 
  -7  -6   2      135.47      214.09     72.62 o 
  -6  -6   2     3772.81     3783.43    173.13 o 
  -5  -6   2     7912.10     7724.17    247.56 o 
  -4  -6   2    15474.12    15500.98    402.28 o 
  -3  -6   2     7077.15     7035.09    218.67 o 
  -2  -6   2    19333.00    20759.14    498.40 o 
  -1  -6   2      280.64      252.41     45.90 o 
   0  -6   2      208.49      254.66     49.30 o 
   1  -6   2      613.96      597.18     68.42 o 
   2  -6   2    31149.24    31575.27    737.50 o 
   3  -6   2      949.58     1048.26     96.73 o 
   4  -6   2    33988.97    33315.07    791.58 o 
   5  -6   2      116.94      134.31     59.71 o 
   6  -6   2     1279.17     1183.07    122.76 o 
   7  -6   2       36.82      -20.56     75.01 o 
   8  -6   2     2290.96     2267.98    174.63 o 
   9  -6   2      832.65      920.34    237.03 o 
  10  -6   2    10893.43     9605.12    516.50 o 
  11  -6   2     1055.23      837.66    230.10 o 
  12  -6   2     3859.28     3804.85    385.45 o 
  13  -6   2      135.96      232.70    191.42 o 
 -14  -5   2      654.26      733.40    208.83 o 
 -13  -5   2     2958.31     3064.72    289.39 o 
 -12  -5   2      226.55      274.34    132.03 o 
 -11  -5   2      256.14      350.23    130.31 o 
 -10  -5   2       99.54       72.60    112.56 o 
  -9  -5   2     3505.42     3566.11    445.19 o 
  -8  -5   2    16991.89    15761.74    528.21 o 
  -7  -5   2    11477.34    10880.79    322.52 o 
  -6  -5   2    15396.07    15247.76    407.52 o 
  -5  -5   2     2075.44     1932.89    164.89 o 
  -4  -5   2       26.81        4.32     42.70 o 
  -3  -5   2     1029.60      988.38     77.41 o 
  -2  -5   2     3079.29     3340.42    124.24 o 
  -1  -5   2     2345.75     2350.06     98.77 o 
   0  -5   2    44102.64    44450.36    980.79 o 
   1  -5   2     2166.15     2200.47    119.71 o 
   2  -5   2    16705.99    17133.10    429.95 o 
   3  -5   2      341.87      349.29     62.98 o 
   4  -5   2     4584.94     4514.20    180.37 o 
   5  -5   2       54.28      124.01     63.62 o 
   6  -5   2    26384.17    27568.31    684.75 o 
   7  -5   2      185.47      122.53     81.54 o 
   8  -5   2    18477.05    18121.05    510.91 o 
   9  -5   2      378.52      275.15    118.01 o 
  10  -5   2      758.51      608.54    145.27 o 
  11  -5   2      135.06      122.29    152.82 o 
  12  -5   2     1112.12      896.29    217.26 o 
  13  -5   2      724.19      568.31    222.59 o 
  14  -5   2     3020.56     3072.02    387.23 o 
 -15  -4   2      202.50      305.37    183.34 o 
 -14  -4   2       13.14       16.83    137.79 o 
 -13  -4   2     1848.03     1955.86    241.07 o 
 -12  -4   2     5929.71     5149.48    346.97 o 
 -11  -4   2     7130.92     6767.84    366.70 o 
 -10  -4   2     5636.54     5281.66    306.43 o 
  -9  -4   2     3388.83     2852.44    224.77 o 
  -8  -4   2     1615.53     1593.82    230.59 o 
  -7  -4   2      298.08      302.34    125.61 o 
  -6  -4   2     4333.53     4449.12    168.88 o 
  -5  -4   2     3783.39     3645.26    149.63 o 
  -4  -4   2    36081.32    36964.44    830.56 o 
  -3  -4   2     1642.01     1634.60     89.60 o 
  -2  -4   2    25250.35    26948.51    608.93 o 
  -1  -4   2     1613.05     1555.06     70.43 o 
   0  -4   2     2424.57     2650.58    108.23 o 
   1  -4   2       14.00        7.86     34.94 o 
   2  -4   2    35142.03    39723.69    958.31 o 
   3  -4   2      180.48      237.59     54.42 o 
   4  -4   2    16092.42    15087.67    455.05 o 
   5  -4   2      245.63      281.98     67.80 o 
   6  -4   2     9517.86     8707.76    281.81 o 
   7  -4   2       23.10       28.39     71.50 o 
   8  -4   2      492.27      644.86    124.83 o 
   9  -4   2     1360.96     1271.09    167.83 o 
  10  -4   2     9739.52     9708.80    462.00 o 
  11  -4   2     1054.17     1205.63    377.06 o 
  12  -4   2     6262.24     6500.37    391.27 o 
  13  -4   2      465.55      257.97    203.22 o 
  14  -4   2      233.71      314.46    252.18 o 
 -15  -3   2     2018.62     2050.54    262.39 o 
 -14  -3   2      726.63      561.08    180.57 o 
 -13  -3   2     1821.13     1569.93    221.28 o 
 -12  -3   2      129.37      128.71    139.15 o 
 -11  -3   2       95.84      127.47    114.65 o 
 -10  -3   2      563.73      564.07    140.85 o 
  -9  -3   2     5140.95     5263.48    289.19 o 
  -8  -3   2    16087.42    14934.43    503.17 o 
  -7  -3   2    11763.19    10930.87    676.12 o 
  -6  -3   2    19290.16    20018.26    568.30 o 
  -5  -3   2      345.98      388.78     79.19 o 
  -4  -3   2       74.82      104.95     52.37 o 
  -3  -3   2     7508.85     6886.02    229.05 o 
  -2  -3   2     9496.30     9956.46    249.95 o 
  -1  -3   2     2527.17     2483.81    166.49 o 
   0  -3   2     8060.99     8325.05    213.68 o 
   1  -3   2      297.55      280.32     40.63 o 
   2  -3   2     6604.05     6690.91    193.22 o 
   3  -3   2        3.39       -0.81     35.73 o 
   4  -3   2     1340.11     1655.08    103.96 o 
   5  -3   2       63.94       42.99     67.34 o 
   6  -3   2    13845.59    13605.81    378.47 o 
   7  -3   2      702.66      557.10     89.29 o 
   8  -3   2    14855.98    13483.96    471.50 o 
   9  -3   2      653.41      864.45    133.32 o 
  10  -3   2     3181.03     3564.90    308.30 o 
  11  -3   2      397.42      457.81    144.14 o 
  12  -3   2     2830.49     2975.03    274.77 o 
  13  -3   2      779.46      920.90    203.11 o 
  14  -3   2     2692.01     2705.43    432.57 o 
 -15  -2   2       37.43      153.40    171.47 o 
 -14  -2   2      155.92      348.72    164.52 o 
 -13  -2   2      642.89      911.78    190.26 o 
 -12  -2   2     2825.77     3068.95    305.50 o 
 -11  -2   2     6778.26     6386.54    355.69 o 
 -10  -2   2     6131.64     6038.04    432.17 o 
  -9  -2   2     2845.37     2880.39    220.44 o 
  -8  -2   2     6039.03     6173.91    282.25 o 
  -7  -2   2      101.47       33.00     68.67 o 
  -6  -2   2    13571.62    13148.50    423.10 o 
  -5  -2   2     7894.26     7571.15    249.92 o 
  -4  -2   2    55096.84    58202.43   1254.60 o 
  -3  -2   2    11487.30    11779.49    299.12 o 
  -2  -2   2     4834.37     5175.85    246.12 o 
  -1  -2   2     3895.32     3665.95    160.00 o 
   0  -2   2    14465.23    15106.55    344.57 o 
   1  -2   2       72.79       54.36     26.81 o 
   2  -2   2    28759.96    32270.59    828.72 o 
   3  -2   2      743.76      695.20     88.36 o 
   4  -2   2    43164.89    45643.16   1004.97 o 
   5  -2   2      407.18      404.04     64.11 o 
   6  -2   2      337.61      267.14     65.83 o 
   7  -2   2        6.48        0.50     55.33 o 
   8  -2   2     3669.59     3362.31    305.31 o 
   9  -2   2     2064.12     2003.85    190.67 o 
  10  -2   2    10571.88    11202.53    446.27 o 
  11  -2   2     3676.76     3722.71    387.25 o 
  12  -2   2     5770.86     5984.78    371.80 o 
  13  -2   2      831.36      996.34    191.29 o 
  14  -2   2       53.23       -3.58    175.53 o 
 -15  -1   2     1778.43     2314.07    305.28 o 
 -14  -1   2      783.17      902.89    197.68 o 
 -13  -1   2     2615.02     2740.45    279.55 o 
 -12  -1   2      734.37      610.70    160.65 o 
 -11  -1   2      394.25      384.57    133.19 o 
 -10  -1   2      361.32      531.14    124.06 o 
  -9  -1   2     2867.91     2823.53    217.85 o 
  -8  -1   2    10460.77     9715.95    370.17 o 
  -7  -1   2     5827.31     5648.29    291.37 o 
  -6  -1   2    23049.48    24894.56    717.69 o 
  -5  -1   2     3571.22     3660.64    125.80 o 
  -4  -1   2     1854.95     2137.57    175.65 o 
  -3  -1   2      613.20      606.86     72.63 o 
  -2  -1   2    26702.14    31658.94    684.03 o 
  -1  -1   2      765.80      913.06     43.81 o 
   0  -1   2     8228.48     8721.04    239.64 o 
   1  -1   2      731.84      711.85     74.04 o 
   2  -1   2     1804.26     1868.47    145.99 o 
   3  -1   2       51.85       23.44     32.43 o 
   4  -1   2     7543.81     8012.30    265.57 o 
   5  -1   2      130.03       72.15     64.00 o 
   6  -1   2    11588.45    10239.91    292.78 o 
   7  -1   2     1770.23     1659.14    156.48 o 
   8  -1   2    35242.90    34131.59    969.82 o 
   9  -1   2     1352.41     1393.25    219.57 o 
  10  -1   2     8055.10     7960.51    439.20 o 
  11  -1   2      158.67      100.48    106.61 o 
  12  -1   2      783.82      968.97    221.38 o 
  13  -1   2     1419.31     1540.62    243.33 o 
  14  -1   2     3703.45     3671.11    333.10 o 
  15  -1   2     1347.20     1669.36    259.47 o 
 -15   0   2       51.27       14.78    162.51 o 
 -14   0   2       97.45      -53.44    153.57 o 
 -13   0   2     1185.76     1391.64    225.35 o 
 -12   0   2     2998.41     3242.88    366.21 o 
 -11   0   2     4641.38     4711.29    312.62 o 
 -10   0   2    12088.50    11739.74    458.29 o 
  -9   0   2     3172.04     3011.34    226.66 o 
  -8   0   2     1348.02     1336.33    150.24 o 
  -7   0   2      278.68      258.59     83.45 o 
  -6   0   2     5940.01     5493.01    234.14 o 
  -5   0   2     5031.29     5071.96    206.87 o 
  -4   0   2    78539.93    85204.57   2103.11 o 
  -3   0   2     6081.18     5731.19    193.14 o 
  -2   0   2     9259.53    10183.23    306.70 o 
  -1   0   2       52.65       -0.95     14.90 o 
   0   0   2     4506.46     4375.40    131.68 o 
   1   0   2      470.08      488.37     31.91 o 
   2   0   2     9341.05     9221.32    390.23 o 
   3   0   2      135.17      167.59     37.90 o 
   4   0   2   254446.00   283075.25   6868.32 o 
   5   0   2     2418.38     2145.73    201.05 o 
   6   0   2     6619.48     6478.89    205.91 o 
   7   0   2       12.32        5.31     50.95 o 
   8   0   2    12173.25    11536.84    416.07 o 
   9   0   2     2752.25     2754.53    212.51 o 
  10   0   2    13378.09    12971.73    487.06 o 
  11   0   2     4960.66     4813.97    310.88 o 
  12   0   2     3855.11     3802.17    300.23 o 
  13   0   2      574.72      699.76    175.97 o 
  14   0   2       62.16      168.90    165.56 o 
  15   0   2       35.99     -132.23    165.85 o 
 -14   1   2     2163.55     2402.09    389.96 o 
 -13   1   2     2865.73     2503.48    276.25 o 
 -12   1   2     1036.81     1341.13    247.21 o 
 -11   1   2      758.63      703.03    155.73 o 
 -10   1   2     2776.62     2683.76    424.76 o 
  -9   1   2     3035.82     3228.33    242.28 o 
  -8   1   2    24209.39    24069.30    724.95 o 
  -7   1   2     5564.69     5330.86    472.34 o 
  -6   1   2    43508.02    46555.08   1035.13 o 
  -5   1   2     5324.34     5099.51    160.32 o 
  -4   1   2     5779.03     6495.07    183.16 o 
  -3   1   2      475.09      535.69     44.76 o 
  -2   1   2    12562.27    14703.74    334.99 o 
  -1   1   2     3542.37     3526.04    134.87 o 
   0   1   2   161112.38   184797.72   4315.03 o 
   1   1   2      100.30      152.85     24.71 o 
   2   1   2    45535.00    52628.21   1109.84 o 
   3   1   2       89.61       53.88     34.33 o 
   4   1   2    40236.90    47122.99   1019.93 o 
   5   1   2       75.97       63.07     38.75 o 
   6   1   2    32935.47    32282.17    740.30 o 
   7   1   2     1001.17      997.96    100.68 o 
   8   1   2    18843.71    17991.46    578.30 o 
   9   1   2     1449.68     1514.60    166.53 o 
  10   1   2     1318.54     1445.92    171.45 o 
  11   1   2      353.35      320.78    144.78 o 
  12   1   2     1014.72     1054.48    182.04 o 
  13   1   2     2885.92     2853.86    281.37 o 
  14   1   2     4869.50     4310.09    353.76 o 
  15   1   2     1956.28     2112.83    277.46 o 
 -14   2   2       85.31      244.49    205.37 o 
 -13   2   2     1262.01     1390.48    256.72 o 
 -12   2   2     2524.21     2489.33    261.43 o 
 -11   2   2     2180.27     2175.39    226.38 o 
 -10   2   2     7098.12     7186.01    348.94 o 
  -9   2   2     1852.58     1810.59    184.35 o 
  -8   2   2     2850.00     2875.65    209.64 o 
  -7   2   2      507.96      563.26     67.27 o 
  -6   2   2     4876.45     4414.90    178.59 o 
  -5   2   2     2426.22     2419.74    117.01 o 
  -4   2   2    87603.97    98953.42   2089.71 o 
  -3   2   2      824.03      809.14     62.13 o 
  -2   2   2     5195.12     6263.47    164.24 o 
  -1   2   2      372.21      364.16     35.06 o 
   0   2   2      979.93     1010.81     70.41 o 
   1   2   2      761.46      822.15     41.56 o 
   2   2   2     2269.46     2654.63    101.50 o 
   3   2   2      483.75      637.24     46.33 o 
   4   2   2    40886.59    43725.58    950.33 o 
   5   2   2      502.18      475.92     48.05 o 
   6   2   2     6201.80     6032.61    187.96 o 
   7   2   2      551.36      589.48     95.84 o 
   8   2   2     1714.88     1876.98    166.40 o 
   9   2   2     3781.99     3458.76    243.78 o 
  10   2   2     9244.77     8778.17    372.95 o 
  11   2   2     6172.88     6005.70    335.89 o 
  12   2   2     5154.21     5054.44    332.77 o 
  13   2   2     1320.29     1295.32    204.65 o 
  14   2   2      277.66      122.77    160.25 o 
  15   2   2       14.64     -127.62    166.23 o 
 -14   3   2     3157.91     3830.43    952.11 o 
 -13   3   2     2103.78     2121.98    496.71 o 
 -12   3   2     1083.84     1188.45    197.23 o 
 -11   3   2       55.27      -72.41    111.81 o 
 -10   3   2     4525.77     4607.45    297.12 o 
  -9   3   2     1581.74     1608.54    242.88 o 
  -8   3   2    16545.88    16877.39    559.90 o 
  -7   3   2     4706.32     4495.91    177.25 o 
  -6   3   2    11863.34    12737.55    344.82 o 
  -5   3   2     1494.11     1553.35     93.37 o 
  -4   3   2    22930.65    25630.72    592.77 o 
  -3   3   2     3177.11     3375.13    117.76 o 
  -2   3   2    48024.34    51911.32   1109.40 o 
  -1   3   2     1959.41     1938.80     85.19 o 
   0   3   2    15207.31    17469.56    388.52 o 
   1   3   2      117.83      134.84     30.25 o 
   2   3   2    13621.22    15086.19    344.34 o 
   3   3   2      300.86      269.00     37.72 o 
   4   3   2       35.76       73.20     33.78 o 
   5   3   2      772.87      759.53     60.18 o 
   6   3   2    22231.04    22739.47    538.67 o 
   7   3   2     2862.44     2882.36    450.96 o 
   8   3   2    10669.17    10266.38    380.36 o 
   9   3   2     3266.61     3142.52    280.19 o 
  10   3   2      977.55     1061.97    152.56 o 
  11   3   2      281.97      117.62    112.73 o 
  12   3   2      515.39      545.44    164.32 o 
  13   3   2     1933.02     1794.49    304.86 o 
  14   3   2     2680.58     3219.02    304.30 o 
  15   3   2     1735.55     2248.67    433.63 o 
 -14   4   2      235.02      407.42    227.94 o 
 -13   4   2      789.06      913.57    246.15 o 
 -12   4   2     3865.75     3767.91    386.04 o 
 -11   4   2     2642.00     2826.63    254.68 o 
 -10   4   2     4138.31     4100.49    284.22 o 
  -9   4   2     2210.03     2407.24    213.16 o 
  -8   4   2     1824.99     1708.29    217.99 o 
  -7   4   2      586.40      672.55     85.44 o 
  -6   4   2     9039.17     8917.40    269.89 o 
  -5   4   2     1890.99     2020.18    192.77 o 
  -4   4   2    49645.18    52944.94   1161.17 o 
  -3   4   2     6921.17     6882.37    197.65 o 
  -2   4   2    99441.78   110665.56   2688.49 o 
  -1   4   2     3764.91     3483.82    133.29 o 
   0   4   2    14926.75    16034.00    370.26 o 
   1   4   2      217.71      261.50     37.36 o 
   2   4   2    60204.29    65694.14   1568.58 o 
   3   4   2     1323.27     1304.50     88.46 o 
   4   4   2    70583.45    75785.90   1611.19 o 
   5   4   2     4648.64     4451.85    165.01 o 
   6   4   2    26215.92    28276.95    655.40 o 
   7   4   2      730.19      678.42    104.45 o 
   8   4   2       49.92       15.27     74.40 o 
   9   4   2     2458.37     2554.17    204.15 o 
  10   4   2     7603.37     7358.58    341.16 o 
  11   4   2     5035.01     4483.31    294.78 o 
  12   4   2     7574.92     7276.59    378.94 o 
  13   4   2     2647.43     3089.89    283.28 o 
  14   4   2      101.40      175.37    153.16 o 
  15   4   2       89.73      266.51    169.85 o 
 -14   5   2     1880.80     2382.03    374.85 o 
 -13   5   2     1017.09     1276.63    269.46 o 
 -12   5   2      379.38      475.08    195.42 o 
 -11   5   2       96.26      137.69    154.67 o 
 -10   5   2     2126.55     1963.21    214.99 o 
  -9   5   2      486.75      484.60    120.75 o 
  -8   5   2     8219.03     8053.23    340.84 o 
  -7   5   2     3490.59     3396.82    171.03 o 
  -6   5   2    23003.90    24747.93    608.49 o 
  -5   5   2       58.69       36.53     56.98 o 
  -4   5   2     5085.40     5263.48    198.28 o 
  -3   5   2       85.47      -13.02     32.55 o 
  -2   5   2    44114.14    47583.07   1036.22 o 
  -1   5   2      213.62      128.34     50.68 o 
   0   5   2   106366.92   114783.30   2723.60 o 
   1   5   2     2401.20     2259.89    109.93 o 
   2   5   2     7468.06     8249.84    306.15 o 
   3   5   2       25.77       52.41     35.47 o 
   4   5   2     1657.04     1749.24     93.21 o 
   5   5   2      448.48      413.11     56.93 o 
   6   5   2    21942.79    22276.00    537.14 o 
   7   5   2     2406.77     2317.48    120.04 o 
   8   5   2    26683.36    25338.03    749.42 o 
   9   5   2     2814.26     2712.99    211.30 o 
  10   5   2      734.80      738.51    136.69 o 
  11   5   2       14.32     -121.72     88.95 o 
  12   5   2      207.72      161.89    129.81 o 
  13   5   2     2232.89     2296.42    320.06 o 
  14   5   2     1256.78     1065.01    199.24 o 
  15   5   2     3028.88     3752.18    334.65 o 
 -13   6   2     1149.86      989.63    249.34 o 
 -12   6   2     2806.97     3191.44    362.23 o 
 -11   6   2     3084.07     3310.22    352.95 o 
 -10   6   2     4326.28     4154.79    372.24 o 
  -9   6   2     2306.46     2537.35    275.34 o 
  -8   6   2     4166.58     3973.18    253.56 o 
  -7   6   2        8.34       33.31     85.90 o 
  -6   6   2    13231.42    13754.30    399.71 o 
  -5   6   2     1274.78     1269.31    102.35 o 
  -4   6   2    33293.30    33532.30    778.70 o 
  -3   6   2      828.52      760.63     98.38 o 
  -2   6   2    55694.62    60170.06   1303.41 o 
  -1   6   2       81.29       35.40     43.84 o 
   0   6   2       15.74       50.41     36.45 o 
   1   6   2     2052.71     1995.80    114.94 o 
   2   6   2   128351.10   141237.98   3451.67 o 
   3   6   2     1811.36     1935.95    140.24 o 
   4   6   2    39713.76    43514.73   1125.78 o 
   5   6   2     4048.90     3735.74    161.64 o 
   6   6   2    12092.99    11650.23    323.82 o 
   7   6   2       14.37       39.30     50.53 o 
   8   6   2       44.66       -0.59     78.59 o 
   9   6   2     1582.33     1430.46    163.27 o 
  10   6   2     5307.38     5134.92    559.69 o 
  11   6   2     4693.93     3857.16    276.19 o 
  12   6   2     4889.33     4201.82    310.35 o 
  13   6   2     1491.04     1552.26    281.90 o 
  14   6   2      233.75      203.39    145.84 o 
  15   6   2       77.23      -56.79    155.97 o 
 -13   7   2     1292.38     1342.48    273.13 o 
 -12   7   2     2296.00     2751.44    729.66 o 
 -11   7   2       87.97      127.43    160.84 o 
 -10   7   2      344.04      171.79    145.40 o 
  -9   7   2      545.56      645.56    217.49 o 
  -8   7   2    10980.44    11533.40    547.31 o 
  -7   7   2      655.49      655.04     97.62 o 
  -6   7   2    19187.03    18610.74    497.71 o 
  -5   7   2       81.99       44.82     55.79 o 
  -4   7   2     3704.00     4072.07    265.28 o 
  -3   7   2     1441.39     1429.01     92.24 o 
  -2   7   2    20042.80    19878.38    534.48 o 
  -1   7   2      137.48      154.90     57.90 o 
   0   7   2    69163.74    72593.22   1564.11 o 
   1   7   2      749.57      726.27     69.11 o 
   2   7   2    26656.12    28971.69    665.80 o 
   3   7   2      143.03      188.44     44.90 o 
   4   7   2     6561.45     6543.95    207.18 o 
   5   7   2     2309.49     2298.20    176.83 o 
   6   7   2    33283.19    33375.55   1512.65 o 
   7   7   2     5055.54     4821.24    221.95 o 
   8   7   2    20784.15    21012.86    654.74 o 
   9   7   2     2253.87     1935.73    242.37 o 
  10   7   2     2487.67     2223.70    211.61 o 
  11   7   2       67.24      -43.47     96.96 o 
  12   7   2      525.24      281.56    148.10 o 
  13   7   2     2575.06     2599.94    365.49 o 
  14   7   2     2396.61     2243.88    257.13 o 
  15   7   2     2969.04     2854.08    306.94 o 
 -13   8   2      625.25      365.53    560.69 o 
 -12   8   2     2501.28     2158.24    312.34 o 
 -11   8   2     1816.08     1557.81    274.70 o 
 -10   8   2     6860.05     7480.02    503.69 o 
  -9   8   2     1122.02     1357.20    476.13 o 
  -8   8   2     2120.66     2257.22    256.33 o 
  -7   8   2        0.76       63.00     99.57 o 
  -6   8   2     6206.30     5772.47    451.37 o 
  -5   8   2      995.95      929.42    113.73 o 
  -4   8   2    47030.23    46568.72   1062.15 o 
  -3   8   2       25.66      -36.19     43.41 o 
  -2   8   2    35459.80    37257.01    850.44 o 
  -1   8   2       48.08       77.17     60.85 o 
   0   8   2        9.96       -7.37     45.16 o 
   1   8   2      165.48      219.10     89.71 o 
   2   8   2    33644.96    35739.19    813.18 o 
   3   8   2     5679.84     5012.08    201.86 o 
   4   8   2    16463.53    16369.99    590.15 o 
   5   8   2     3210.18     2862.11    170.57 o 
   6   8   2    12800.85    12920.49    422.87 o 
   7   8   2       40.67       78.40     55.88 o 
   8   8   2      159.25      248.36    108.06 o 
   9   8   2     2819.00     2385.05    207.20 o 
  10   8   2    13874.15    12622.11    482.28 o 
  11   8   2     6528.08     6465.92    351.52 o 
  12   8   2     2617.27     2817.29    264.42 o 
  13   8   2     1367.17     1481.59    220.30 o 
  14   8   2       30.09      -78.53    130.35 o 
  15   8   2       51.18      156.93    156.80 o 
 -12   9   2     1496.11     1564.72    288.00 o 
 -11   9   2       10.60      -19.15    151.01 o 
 -10   9   2      666.31      706.48    351.46 o 
  -9   9   2     1695.15     1725.65    260.30 o 
  -8   9   2    19561.43    19912.05    951.81 o 
  -7   9   2     1386.74     1351.99    164.97 o 
  -6   9   2    12345.42    11773.59    432.59 o 
  -5   9   2       10.78       -1.57     72.73 o 
  -4   9   2     2339.16     2252.53    253.23 o 
  -3   9   2     1222.15     1219.57     93.67 o 
  -2   9   2    13725.17    12496.23    345.02 o 
  -1   9   2      320.30      292.78    115.13 o 
   0   9   2    26473.67    24764.46    598.51 o 
   1   9   2      991.62     1038.15    144.07 o 
   2   9   2    26740.40    25774.54    619.71 o 
   3   9   2      490.88      578.92     75.99 o 
   4   9   2      512.80      655.46     83.53 o 
   5   9   2     2275.11     2196.30    139.29 o 
   6   9   2    26707.05    28447.67    735.53 o 
   7   9   2     5672.17     5335.05    222.50 o 
   8   9   2    10719.00    10320.58   1748.76 o 
   9   9   2     2461.32     2413.97    392.47 o 
  10   9   2     1926.20     1998.56    210.76 o 
  11   9   2      400.57      368.49    143.26 o 
  12   9   2      183.76      329.59    147.62 o 
  13   9   2     1551.88     1253.87    211.63 o 
  14   9   2      826.21      812.88    186.15 o 
 -12  10   2     4530.20     4683.68    457.18 o 
 -11  10   2     1558.54     1722.35    281.61 o 
 -10  10   2     3809.04     3585.44    378.60 o 
  -9  10   2      704.38      686.93    288.23 o 
  -8  10   2      254.87      158.56    136.68 o 
  -7  10   2       74.33      171.07    103.25 o 
  -6  10   2     1694.05     1117.76    180.68 o 
  -5  10   2      234.42      292.54    103.44 o 
  -4  10   2    23998.28    22492.11    684.09 o 
  -3  10   2      277.49      501.77    107.88 o 
  -2  10   2    16834.25    16795.68    446.83 o 
  -1  10   2      218.96      320.24     69.02 o 
   0  10   2     3457.82     3634.06    166.88 o 
   1  10   2      188.32      187.81     64.17 o 
   2  10   2    20625.00    20860.94    526.75 o 
   3  10   2     2935.50     2702.30    148.78 o 
   4  10   2    32010.78    31740.98    857.09 o 
   5  10   2     2784.79     2445.20    201.27 o 
   6  10   2     7912.23     8232.29    281.91 o 
   7  10   2     1069.41     1053.01    151.23 o 
   8  10   2       62.45       20.59     90.11 o 
   9  10   2     1211.99      982.97    146.54 o 
  10  10   2     4668.72     4977.59    709.24 o 
  11  10   2     3911.10     4662.25    470.94 o 
  12  10   2     1934.14     2031.68    258.88 o 
  13  10   2     1442.39     1402.12    330.05 o 
  14  10   2      495.13      538.21    185.38 o 
 -11  11   2       24.68      307.14    194.45 o 
 -10  11   2      813.48      650.77    209.07 o 
  -9  11   2      767.19     1144.22    238.50 o 
  -8  11   2     4827.49     4516.49    395.36 o 
  -7  11   2      688.09      958.81    161.58 o 
  -6  11   2    10235.38     9929.32    410.45 o 
  -5  11   2       51.91       38.75     85.73 o 
  -4  11   2     3843.14     3739.33    250.71 o 
  -3  11   2      279.46       52.94     88.27 o 
  -2  11   2     7111.62     6310.59    284.81 o 
  -1  11   2       38.07       66.83     78.93 o 
   0  11   2    30111.62    29322.79    716.87 o 
   1  11   2     1223.92     1333.84    125.78 o 
   2  11   2    38905.46    39680.57    927.89 o 
   3  11   2     1231.16     1250.38    114.11 o 
   4  11   2     1404.72     1286.45    135.79 o 
   5  11   2      321.65      266.19     80.85 o 
   6  11   2    17352.44    16050.93    741.04 o 
   7  11   2     2685.39     2823.61    180.80 o 
   8  11   2    10335.69    10445.61    415.19 o 
   9  11   2     3178.90     3474.19    262.16 o 
  10  11   2     2209.89     2185.89    226.46 o 
  11  11   2      108.40      -38.38    121.27 o 
  12  11   2       23.76       31.23    168.14 o 
  13  11   2     1432.26     1872.27    439.48 o 
  14  11   2      782.32      569.19    226.70 o 
 -11  12   2      703.23     1009.33    260.39 o 
 -10  12   2     2936.10     2469.06    333.44 o 
  -9  12   2      323.65      414.78    183.53 o 
  -8  12   2      755.97      482.55    194.41 o 
  -7  12   2        2.24       25.06    105.67 o 
  -6  12   2     3070.20     2717.51    241.88 o 
  -5  12   2       14.71      -75.32    115.39 o 
  -4  12   2    14016.96    12917.12    480.07 o 
  -3  12   2       13.40      -49.80     88.13 o 
  -2  12   2    12800.10    12226.46    447.45 o 
  -1  12   2      126.61      -35.26     86.20 o 
   0  12   2      492.51      596.92    116.04 o 
   1  12   2        2.47      -45.10     67.13 o 
   2  12   2    19810.18    19178.70    523.59 o 
   3  12   2     2321.03     2447.33    277.97 o 
   4  12   2    32003.28    30750.46   1117.65 o 
   5  12   2     3272.02     3127.77    234.40 o 
   6  12   2      580.77      497.55    101.49 o 
   7  12   2       15.33      194.38     88.59 o 
   8  12   2       11.03      -38.52    102.65 o 
   9  12   2     1025.13     1200.03    220.23 o 
  10  12   2     1603.77     1719.25    261.99 o 
  11  12   2     3210.88     3694.07    369.88 o 
  12  12   2     3159.02     2720.67    346.59 o 
  13  12   2     1284.13     1936.15    311.14 o 
 -10  13   2      241.93      305.13    194.14 o 
  -9  13   2      230.99      174.96    165.91 o 
  -8  13   2     3472.69     3626.76    372.04 o 
  -7  13   2      296.52      363.65    146.85 o 
  -6  13   2     7706.55     7235.71    520.40 o 
  -5  13   2       77.64       84.06    121.44 o 
  -4  13   2      456.69      552.48    132.14 o 
  -3  13   2       36.13       74.17     99.07 o 
  -2  13   2     6056.41     6077.61    457.82 o 
  -1  13   2       87.91       41.22     88.19 o 
   0  13   2    18036.65    17657.91    573.92 o 
   1  13   2      830.50      749.47    123.07 o 
   2  13   2     5477.81     6051.67    379.17 o 
   3  13   2      267.61      223.12     80.68 o 
   4  13   2        4.72       58.97     76.14 o 
   5  13   2      335.40      393.01     87.85 o 
   6  13   2     7163.58     6693.90    330.27 o 
   7  13   2     5632.46     6019.80    326.33 o 
   8  13   2     9404.75     8531.67    480.16 o 
   9  13   2     1821.72     1996.18    281.73 o 
  10  13   2      828.48     1265.72    245.11 o 
  11  13   2       15.12       41.12    175.81 o 
  12  13   2      122.35      -48.50    169.05 o 
  13  13   2      961.71     1153.90    276.97 o 
 -10  14   2     3648.74     3327.86    408.38 o 
  -9  14   2      174.87      145.17    212.53 o 
  -8  14   2     1142.93     1284.72    266.72 o 
  -7  14   2       20.82       45.04    135.77 o 
  -6  14   2     1281.91     1466.25    205.61 o 
  -5  14   2        2.15       51.44    113.98 o 
  -4  14   2     7315.70     7027.80    365.97 o 
  -3  14   2      159.74      183.59    112.47 o 
  -2  14   2    13533.50    12876.83    485.31 o 
  -1  14   2      240.98      213.01    108.28 o 
   0  14   2      223.63      100.99     99.38 o 
   1  14   2       45.33       -7.76     87.51 o 
   2  14   2     4189.92     4209.94    342.93 o 
   3  14   2     2128.40     2775.63    329.95 o 
   4  14   2     9253.12     9034.99    384.95 o 
   5  14   2     4718.95     4314.19    275.05 o 
   6  14   2    12398.49    11225.72    638.35 o 
   7  14   2      608.63      799.64    156.41 o 
   8  14   2       16.51       42.45    151.99 o 
   9  14   2      981.56     1026.68    228.33 o 
  10  14   2     1953.53     2083.27    296.94 o 
  11  14   2     1925.73     2412.31    342.33 o 
  12  14   2     1040.36      990.24    355.67 o 
  13  14   2     1067.98     1205.11    276.98 o 
  -9  15   2      183.17      177.59    196.33 o 
  -8  15   2     3025.73     4029.51    429.39 o 
  -7  15   2      305.89      446.70    168.95 o 
  -6  15   2     4733.85     4173.45    336.84 o 
  -5  15   2        0.93      130.77    128.20 o 
  -4  15   2      906.93     1043.82    230.13 o 
  -3  15   2        2.26        6.37    113.05 o 
  -2  15   2     1903.95     1946.50    210.97 o 
  -1  15   2      112.57       15.00    346.81 o 
   0  15   2     8111.77     7446.59    490.48 o 
   1  15   2     1238.05     1351.10    348.31 o 
   2  15   2     6193.57     5754.26    412.63 o 
   3  15   2      964.70      980.23    198.50 o 
   4  15   2        7.92     -102.35     87.87 o 
   5  15   2      591.85      943.45    215.36 o 
   6  15   2     4289.59     3323.50    545.42 o 
   7  15   2     3230.36     3813.19    405.06 o 
   8  15   2     3596.58     3164.38    502.11 o 
   9  15   2     1242.52     1069.96    254.74 o 
  10  15   2      535.75      650.38    224.20 o 
  11  15   2        6.70     -126.66    166.86 o 
  12  15   2       48.47       28.02    165.97 o 
  -8  16   2      927.86      867.55    270.78 o 
  -7  16   2       14.28       27.56    162.36 o 
  -6  16   2      793.56      968.54    201.35 o 
  -5  16   2        1.84     -253.20    168.80 o 
  -4  16   2     6972.94     7483.37   1323.10 o 
  -3  16   2      133.17      400.29    359.88 o 
  -2  16   2     9864.34    10544.91   1332.71 o 
  -1  16   2      571.11      397.63    187.39 o 
   0  16   2      537.72      209.27    168.82 o 
   1  16   2      126.68      168.23    161.47 o 
   2  16   2     6809.28     6519.67    464.50 o 
   3  16   2     2808.23     3033.15    385.71 o 
   4  16   2     5731.18     5134.70    403.37 o 
   5  16   2     1542.64     1821.54    254.84 o 
   6  16   2     1968.79     1509.13    571.38 o 
   7  16   2      177.44      192.23    142.57 o 
   8  16   2        8.03     -217.50    145.00 o 
   9  16   2      571.67      731.85    235.97 o 
  10  16   2     1020.03     1415.35    274.89 o 
  11  16   2     1972.79     2451.20    340.84 o 
  -7  17   2       10.17      -30.41    245.04 o 
  -6  17   2     1868.66     1931.44    363.43 o 
  -5  17   2       10.58       87.77    217.09 o 
  -4  17   2       36.02       77.74    199.12 o 
  -3  17   2       36.89     -257.41    171.61 o 
  -2  17   2     1798.71     2002.61    322.30 o 
  -1  17   2      125.53       83.54    168.71 o 
   0  17   2     2782.52     2861.30    341.93 o 
   1  17   2      496.52      180.65    187.40 o 
   2  17   2     2752.67     3167.80    352.10 o 
   3  17   2      525.75      422.82    185.68 o 
   4  17   2      139.54      191.87    147.84 o 
   5  17   2      232.21      237.11    161.86 o 
   6  17   2     1774.31     1791.80    270.72 o 
   7  17   2     2291.06     2382.31    261.28 o 
   8  17   2     2877.26     2857.77    454.20 o 
   9  17   2     1658.25     2118.38    322.58 o 
  10  17   2      375.39      437.82    207.53 o 
  11  17   2       67.56      405.22    221.47 o 
  -6  18   2      526.45      640.25    490.55 o 
  -5  18   2       38.26       25.10    251.43 o 
  -4  18   2     1451.99     1702.93    343.03 o 
  -3  18   2      163.74      -88.82    240.47 o 
  -2  18   2     6050.77     5979.57    515.40 o 
  -1  18   2      499.84      332.29    443.09 o 
   0  18   2      217.95      281.76    212.23 o 
   1  18   2       50.31       72.38    178.35 o 
   2  18   2     1705.83     1832.47    284.93 o 
   3  18   2      701.91      957.21    228.55 o 
   4  18   2     2017.55     2183.02    313.77 o 
   5  18   2     1354.89     1072.23    451.65 o 
   6  18   2     1149.42     1339.79    239.60 o 
   7  18   2      334.97      323.02    180.86 o 
   8  18   2        2.24       68.79    204.27 o 
   9  18   2      349.02      401.86    323.23 o 
  10  18   2      350.39      173.59    197.79 o 
  -5  19   2       33.63      -78.00    273.56 o 
  -4  19   2       85.84     -110.37    224.44 o 
  -3  19   2       18.46     -103.01    188.20 o 
  -2  19   2     1038.16     1381.85    685.35 o 
  -1  19   2      198.93      385.55    202.89 o 
   0  19   2     3293.67     3996.78    424.03 o 
   1  19   2      719.92      558.91    212.54 o 
   2  19   2     3133.14     3073.58    407.64 o 
   3  19   2      505.62      206.80    175.34 o 
   4  19   2        0.19      -14.49    149.43 o 
   5  19   2       52.86      -62.78    148.67 o 
   6  19   2      869.22      980.64    224.24 o 
   7  19   2     1355.90     1474.38    414.70 o 
   8  19   2     1712.27     1203.69    317.52 o 
   9  19   2     1748.19     2004.85    412.74 o 
  -3  20   2      221.83      -60.50    226.11 o 
  -2  20   2      758.97     1130.75    298.83 o 
  -1  20   2      147.68       30.55    182.44 o 
   0  20   2      344.26      395.71    201.47 o 
   1  20   2       17.44      197.21    172.98 o 
   2  20   2      366.69      631.11    219.14 o 
   3  20   2      479.92      158.39    319.47 o 
   4  20   2     1799.07     1895.63    716.75 o 
   5  20   2     1133.30     1402.40    254.89 o 
   6  20   2      474.96      666.41    204.84 o 
   7  20   2      211.91      203.16    183.84 o 
   0  21   2     2750.88     2455.02    776.38 o 
   1  21   2      623.44      499.51    245.66 o 
   2  21   2     1167.72     1079.00    273.56 o 
   3  21   2      234.57      497.69    214.95 o 
   4  21   2       45.00      462.06    192.95 o 
   5  21   2       90.01       -7.16    186.22 o 
  -4 -19   3      428.51      623.28    238.44 o 
  -3 -19   3       23.94      141.67    237.14 o 
  -2 -19   3       67.82      136.58    249.79 o 
  -1 -19   3      213.36      192.10    242.31 o 
   0 -19   3      956.20      998.65    311.70 o 
  -6 -18   3       14.56      153.33    176.97 o 
  -5 -18   3       20.24      370.31    182.02 o 
  -4 -18   3      870.29     1185.09    300.25 o 
  -3 -18   3     1059.11     1192.48    275.12 o 
  -2 -18   3     1624.03     1775.73    320.60 o 
  -1 -18   3     1444.41     1247.65    299.38 o 
   0 -18   3      278.83      451.18    222.26 o 
   1 -18   3        8.79     -337.40    302.05 o 
   2 -18   3      359.85      219.78    255.96 o 
   3 -18   3      610.05      682.44    294.56 o 
  -8 -17   3      379.30      542.72    338.70 o 
  -7 -17   3       99.10      551.13    255.94 o 
  -6 -17   3     2117.59     2173.49    273.41 o 
  -5 -17   3      963.54     1248.16    251.97 o 
  -4 -17   3     1152.44     1481.25    257.83 o 
  -3 -17   3      412.83      250.51    206.26 o 
  -2 -17   3       90.04       58.63    213.73 o 
  -1 -17   3      996.84     1390.13    295.65 o 
   0 -17   3     1485.55     1624.73    303.27 o 
   1 -17   3     2535.22     3075.29    408.84 o 
   2 -17   3      984.35     1524.09    434.67 o 
   3 -17   3      644.12      459.77    259.93 o 
   4 -17   3       33.32     -187.33    221.33 o 
   5 -17   3       27.73      119.36    246.15 o 
  -9 -16   3      335.30       84.86    219.91 o 
  -8 -16   3     1295.85     1719.41    312.25 o 
  -7 -16   3       65.08      169.65    168.26 o 
  -6 -16   3       43.89       84.57    130.49 o 
  -5 -16   3      404.62      615.83    181.56 o 
  -4 -16   3     1525.73     1676.49    280.39 o 
  -3 -16   3     1030.61      980.33    249.87 o 
  -2 -16   3     2231.72     2626.02    646.15 o 
  -1 -16   3     3844.96     3280.54    381.07 o 
   0 -16   3      514.29      314.94    217.71 o 
   1 -16   3      164.64      345.56    206.69 o 
   2 -16   3      340.93      225.65    216.34 o 
   3 -16   3     1304.82     1721.71    343.04 o 
   4 -16   3      550.74      445.49    258.72 o 
   5 -16   3     2329.66     2183.89    379.37 o 
   6 -16   3      159.46      219.25    263.46 o 
 -10 -15   3        2.42     -184.92    181.79 o 
  -9 -15   3      131.58      295.08    183.81 o 
  -8 -15   3     1200.91     1398.05    285.63 o 
  -7 -15   3      191.80      -34.40    170.82 o 
  -6 -15   3     2381.60     2315.36    258.53 o 
  -5 -15   3      853.66      890.95    196.93 o 
  -4 -15   3      971.81     1063.71    211.35 o 
  -3 -15   3      363.08      308.08    160.87 o 
  -2 -15   3      170.56      357.38    185.61 o 
  -1 -15   3     1920.52     2541.78    336.87 o 
   0 -15   3     1959.19     1810.92    306.76 o 
   1 -15   3     4870.57     5388.73    685.51 o 
   2 -15   3     1589.41     1767.55    318.87 o 
   3 -15   3     2340.42     2283.91    580.52 o 
   4 -15   3      181.81      353.05    225.35 o 
   5 -15   3       41.66      109.14    213.66 o 
   6 -15   3       26.37      -36.13    245.35 o 
   7 -15   3     1571.45     1755.44    365.10 o 
 -11 -14   3      345.71      939.15    628.13 o 
 -10 -14   3     2374.48     2404.77    359.12 o 
  -9 -14   3      725.03      740.48    222.90 o 
  -8 -14   3     1700.34     2111.84    329.05 o 
  -7 -14   3      739.89      876.43    174.92 o 
  -6 -14   3        4.08       55.62    163.29 o 
  -5 -14   3      996.80     1255.95    198.43 o 
  -4 -14   3     3945.33     3789.26    306.01 o 
  -3 -14   3     5362.67     4959.54    420.85 o 
  -2 -14   3     3793.06     3850.60    309.69 o 
  -1 -14   3     4562.69     4868.77    875.66 o 
   0 -14   3      335.78      253.35    172.21 o 
   1 -14   3      623.40      714.50    230.10 o 
   2 -14   3       32.76      -97.15    167.08 o 
   3 -14   3     1768.71     1649.20    430.62 o 
   4 -14   3     1184.73     1547.78    310.76 o 
   5 -14   3     6450.87     6741.38    543.11 o 
   6 -14   3      455.24      230.73    221.85 o 
   7 -14   3     3244.42     3155.91    417.78 o 
   8 -14   3        0.90      -52.95    236.11 o 
 -11 -13   3       25.84      207.53    298.89 o 
 -10 -13   3        5.00      287.68    182.97 o 
  -9 -13   3       42.57      285.15    230.70 o 
  -8 -13   3     1640.32     2051.95    300.75 o 
  -7 -13   3     1209.09     1590.72    210.98 o 
  -6 -13   3     2739.75     3419.37    624.06 o 
  -5 -13   3      140.74      419.89    167.04 o 
  -4 -13   3      811.91     1033.06    177.89 o 
  -3 -13   3      458.64      489.08    301.76 o 
  -2 -13   3       96.39      245.13    126.61 o 
  -1 -13   3       75.11       96.33    209.08 o 
   0 -13   3     2302.68     1854.73    210.93 o 
   1 -13   3    14662.64    16280.83    924.17 o 
   2 -13   3     3044.86     2891.18    830.30 o 
   3 -13   3     4593.93     4276.83    413.24 o 
   4 -13   3       79.96     -105.19    165.23 o 
   5 -13   3      367.69      255.80    194.87 o 
   6 -13   3      187.57       15.51    197.50 o 
   7 -13   3     1694.85     1920.11    334.40 o 
   8 -13   3       15.18     -292.98    195.32 o 
   9 -13   3     1964.81     2668.72    580.37 o 
 -12 -12   3      448.81      630.18    271.26 o 
 -11 -12   3       63.14      178.31    170.04 o 
 -10 -12   3     2969.46     3384.04    379.41 o 
  -9 -12   3     1649.51      975.99    270.66 o 
  -8 -12   3     3334.87     3254.64    355.33 o 
  -7 -12   3     1726.10     1789.07    360.72 o 
  -6 -12   3      585.34      698.54    145.45 o 
  -5 -12   3      113.88      139.63    110.38 o 
  -4 -12   3     3704.33     3803.13    414.87 o 
  -3 -12   3     8384.22     9001.58    426.41 o 
  -2 -12   3     5341.85     5667.33    586.98 o 
  -1 -12   3     5889.29     5762.70    323.96 o 
   0 -12   3      813.12      811.24    151.11 o 
   1 -12   3       40.41        2.49    104.17 o 
   2 -12   3     1183.65     1327.05    240.93 o 
   3 -12   3     6746.10     6837.23    655.47 o 
   4 -12   3      613.42      239.78    198.85 o 
   5 -12   3     3183.82     2959.63    357.93 o 
   6 -12   3      461.89      590.57    351.61 o 
   7 -12   3     2576.44     2467.97    338.51 o 
   8 -12   3        9.06     -115.50    195.18 o 
   9 -12   3       40.68       75.67    182.14 o 
  10 -12   3       31.15      -90.27    290.48 o 
 -13 -11   3      261.78      152.06    241.74 o 
 -12 -11   3     3092.52     3338.23    399.89 o 
 -11 -11   3      933.74      883.56    230.50 o 
 -10 -11   3      298.48      389.83    200.60 o 
  -9 -11   3      200.64      252.34    175.50 o 
  -8 -11   3     2250.10     2605.89    475.53 o 
  -7 -11   3     3162.78     2823.84    246.20 o 
  -6 -11   3     5516.88     5819.82    330.91 o 
  -5 -11   3     1734.02     1480.78    265.76 o 
  -4 -11   3     3875.92     4110.65    326.47 o 
  -3 -11   3      594.00      867.86    179.21 o 
  -2 -11   3       99.30        9.29    122.41 o 
  -1 -11   3     4684.91     4606.19    281.75 o 
   0 -11   3     2869.85     2715.75    223.48 o 
   1 -11   3    16934.68    16973.00    593.05 o 
   2 -11   3     2235.90     1935.51    218.28 o 
   3 -11   3    15069.85    15047.80   1055.44 o 
   4 -11   3      298.49      209.84    156.02 o 
   5 -11   3       99.40      136.03    121.34 o 
   6 -11   3       19.44      124.90    117.90 o 
   7 -11   3     4870.21     4712.45    324.08 o 
   8 -11   3       41.51       38.03    130.95 o 
   9 -11   3     6719.38     6553.09    500.69 o 
  10 -11   3       26.71      158.61    279.52 o 
  11 -11   3     1667.09     1687.07    283.39 o 
 -13 -10   3       45.51      323.86    237.46 o 
 -12 -10   3      708.58      842.74    296.49 o 
 -11 -10   3      907.49      892.88    227.56 o 
 -10 -10   3     5114.29     6428.64    582.92 o 
  -9 -10   3     1843.44     1919.91    275.05 o 
  -8 -10   3     3153.43     3107.73    335.68 o 
  -7 -10   3      863.36      799.19    144.49 o 
  -6 -10   3        2.26       -5.72     93.51 o 
  -5 -10   3     1486.28     1557.32    176.73 o 
  -4 -10   3     4508.55     4489.73    558.43 o 
  -3 -10   3    10340.94     9775.09    604.06 o 
  -2 -10   3     6738.20     6372.34    306.82 o 
  -1 -10   3     7641.49     6602.39    348.58 o 
   0 -10   3     1455.31     1209.61    153.02 o 
   1 -10   3     1444.86     1637.81    207.09 o 
   2 -10   3      481.68      390.53     97.56 o 
   3 -10   3     6080.90     5762.68    248.86 o 
   4 -10   3     1328.66     1444.56    144.34 o 
   5 -10   3    23464.84    22203.09    714.01 o 
   6 -10   3      264.72      240.81    172.10 o 
   7 -10   3     1603.01     1662.58    204.29 o 
   8 -10   3        4.17       12.02    111.18 o 
   9 -10   3       84.83      244.47    177.13 o 
  10 -10   3        2.77      132.00    179.76 o 
  11 -10   3     2407.60     2320.12    465.16 o 
 -13  -9   3      473.67      609.80    194.61 o 
 -12  -9   3     2770.85     2875.03    559.04 o 
 -11  -9   3      297.95      333.42    180.74 o 
 -10  -9   3       67.53      -10.13    141.50 o 
  -9  -9   3      883.63      827.26    230.55 o 
  -8  -9   3     4713.20     5814.04    707.88 o 
  -7  -9   3     8505.66     7914.98    349.08 o 
  -6  -9   3    11049.99    10959.83    424.46 o 
  -5  -9   3     5792.60     6020.55    540.73 o 
  -4  -9   3     4962.99     4741.74    587.25 o 
  -3  -9   3      328.75      228.26    170.27 o 
  -2  -9   3       71.36      201.33     88.84 o 
  -1  -9   3     8866.89     9362.37    368.89 o 
   0  -9   3     2929.96     2714.84    161.77 o 
   1  -9   3    19383.49    18922.69    501.65 o 
   2  -9   3     3852.94     3712.36    282.78 o 
   3  -9   3    15625.56    15326.93    442.16 o 
   4  -9   3      120.82      141.04     89.27 o 
   5  -9   3       12.53      -36.99     86.57 o 
   6  -9   3       27.18      -94.65     95.24 o 
   7  -9   3     9834.81    10179.94    428.73 o 
   8  -9   3       30.22       84.89    117.59 o 
   9  -9   3     8959.23     9442.59    541.15 o 
  10  -9   3       87.42      246.73    172.34 o 
  11  -9   3      426.19      169.26    189.86 o 
  12  -9   3        1.73      167.38    196.47 o 
 -14  -8   3      490.68      496.76    228.27 o 
 -13  -8   3        2.17      231.23    157.80 o 
 -12  -8   3      177.88      552.16    209.79 o 
 -11  -8   3      207.43      194.61    169.82 o 
 -10  -8   3     3939.72     4079.02    374.83 o 
  -9  -8   3     2851.79     2724.71    454.35 o 
  -8  -8   3     5436.09     5531.83    453.00 o 
  -7  -8   3     3407.06     3576.49    310.62 o 
  -6  -8   3       54.50       81.03     82.73 o 
  -5  -8   3     1642.43     1590.21    165.83 o 
  -4  -8   3     1639.58     1627.85    160.48 o 
  -3  -8   3     2950.42     2785.02    303.69 o 
  -2  -8   3     3479.75     3375.27    208.20 o 
  -1  -8   3     9914.34     9090.67    269.67 o 
   0  -8   3     1520.90     1609.32    158.37 o 
   1  -8   3     5144.94     5084.91    198.22 o 
   2  -8   3       14.90      -17.54     57.46 o 
   3  -8   3     8652.50     8589.99    288.60 o 
   4  -8   3      523.40      460.10     94.30 o 
   5  -8   3    22705.93    22261.98    598.80 o 
   6  -8   3       21.61       38.77    100.55 o 
   7  -8   3     4073.67     3884.56    257.44 o 
   8  -8   3      119.09       58.40    106.79 o 
   9  -8   3      109.51       72.24    146.95 o 
  10  -8   3       81.95       65.64    152.80 o 
  11  -8   3     2803.56     2693.08    332.63 o 
  12  -8   3      131.59      -12.30    175.28 o 
 -14  -7   3     2266.25     2460.10    340.86 o 
 -13  -7   3     1739.08     1482.34    261.28 o 
 -12  -7   3     3514.66     3477.85    369.49 o 
 -11  -7   3      409.06      280.41    159.67 o 
 -10  -7   3      194.29      181.87    147.31 o 
  -9  -7   3      230.22      374.07    125.14 o 
  -8  -7   3     1706.84     1767.44    194.45 o 
  -7  -7   3     3778.92     3964.82    197.88 o 
  -6  -7   3     9041.51     7456.95    258.73 o 
  -5  -7   3    12246.80    12505.21    358.66 o 
  -4  -7   3     3050.06     3229.73    235.00 o 
  -3  -7   3      272.92      290.29    120.71 o 
  -2  -7   3      245.13      247.55     82.37 o 
  -1  -7   3     7590.00     7087.42    259.89 o 
   0  -7   3     2774.50     2716.45    126.26 o 
   1  -7   3    30580.81    30595.38    725.35 o 
   2  -7   3     2293.70     2312.78    135.70 o 
   3  -7   3    18813.85    18172.04    483.46 o 
   4  -7   3      103.03      133.17     73.63 o 
   5  -7   3     1363.96     1401.39    132.89 o 
   6  -7   3       33.71       -7.99     76.92 o 
   7  -7   3    10943.46    11058.43    370.67 o 
   8  -7   3      895.57     1188.50    147.05 o 
   9  -7   3     9899.38     8956.23    927.02 o 
  10  -7   3      139.63      333.41    161.10 o 
  11  -7   3     2005.60     1901.54    273.39 o 
  12  -7   3        3.73       25.90    155.87 o 
  13  -7   3      111.66       82.72    188.87 o 
 -14  -6   3      713.44      971.98    233.49 o 
 -13  -6   3       37.90       35.11    158.37 o 
 -12  -6   3      346.13      260.59    140.18 o 
 -11  -6   3     1401.79     1516.44    292.34 o 
 -10  -6   3     7925.23     7781.10    369.25 o 
  -9  -6   3     3554.29     3034.80    236.94 o 
  -8  -6   3     3807.54     3523.17    234.83 o 
  -7  -6   3     3964.85     3875.73    193.73 o 
  -6  -6   3       93.49       40.26     61.02 o 
  -5  -6   3      155.95      173.30     62.52 o 
  -4  -6   3     3948.95     3719.50    158.47 o 
  -3  -6   3    40536.36    41570.19    934.87 o 
  -2  -6   3     9149.92     9078.31    403.22 o 
  -1  -6   3    27377.64    28199.88    789.62 o 
   0  -6   3      433.72      426.26     77.18 o 
   1  -6   3     1640.41     1817.59    142.65 o 
   2  -6   3      245.18      286.74     63.44 o 
   3  -6   3    11572.92    11318.74    330.34 o 
   4  -6   3      707.12      763.25     92.43 o 
   5  -6   3    28494.99    27780.14    694.44 o 
   6  -6   3       39.34       35.55     69.93 o 
   7  -6   3    16861.48    16393.89    475.98 o 
   8  -6   3       81.58       15.23     84.81 o 
   9  -6   3      296.79      410.19    118.00 o 
  10  -6   3       61.14       44.61    145.51 o 
  11  -6   3     8147.94     7302.56    791.55 o 
  12  -6   3      310.31      353.76    193.90 o 
  13  -6   3     3521.41     3390.66    778.93 o 
 -14  -5   3     1978.99     2220.39    352.28 o 
 -13  -5   3     1564.90     1603.53    256.87 o 
 -12  -5   3     4532.70     4304.51    323.65 o 
 -11  -5   3     1982.12     1650.95    343.34 o 
 -10  -5   3     1610.61     2128.10    263.14 o 
  -9  -5   3      234.21      190.11    105.35 o 
  -8  -5   3     5963.74     5729.78    287.15 o 
  -7  -5   3    14313.20    14152.88    563.53 o 
  -6  -5   3    14846.28    14638.27    470.18 o 
  -5  -5   3    33457.98    35342.20    818.04 o 
  -4  -5   3     5563.46     5376.52    191.99 o 
  -3  -5   3      148.21      184.16     70.72 o 
  -2  -5   3        7.93      -61.31     47.68 o 
  -1  -5   3    13060.50    12499.16    395.01 o 
   0  -5   3     3582.79     3428.85    127.23 o 
   1  -5   3    51022.82    53273.09   1172.01 o 
   2  -5   3     2674.46     2708.30    131.06 o 
   3  -5   3    44377.46    47407.21   1065.50 o 
   4  -5   3       61.32       96.87     58.22 o 
   5  -5   3       18.03        2.18     56.50 o 
   6  -5   3      398.92      436.48     91.50 o 
   7  -5   3    17617.97    17700.27    496.87 o 
   8  -5   3     1566.22     1576.45    149.50 o 
   9  -5   3    13526.68    12431.70    498.37 o 
  10  -5   3      582.28      644.66    145.01 o 
  11  -5   3     2491.62     2765.71    253.55 o 
  12  -5   3      169.45      316.32    189.85 o 
  13  -5   3       62.75      364.27    178.17 o 
  14  -5   3      151.22      -85.08    190.98 o 
 -14  -4   3     1480.62     1663.26    232.63 o 
 -13  -4   3      280.59      505.01    161.77 o 
 -12  -4   3     1567.70     1650.73    223.86 o 
 -11  -4   3     1486.28     1509.08    193.36 o 
 -10  -4   3     8527.64     8680.71    460.76 o 
  -9  -4   3     9715.98     8971.40    459.22 o 
  -8  -4   3    10904.70    10112.66    739.38 o 
  -7  -4   3     7887.39     7867.03    318.35 o 
  -6  -4   3      295.41      281.60     66.03 o 
  -5  -4   3     3737.67     3812.62    156.73 o 
  -4  -4   3     4615.80     4313.10    157.01 o 
  -3  -4   3     8996.13     8630.43    239.26 o 
  -2  -4   3     5174.45     5003.54    153.60 o 
  -1  -4   3    30743.87    31733.88    846.81 o 
   0  -4   3     1641.98     1583.58     90.40 o 
   1  -4   3     1468.51     1488.61     85.60 o 
   2  -4   3      715.39      749.72     72.87 o 
   3  -4   3    10370.49    10476.78    295.09 o 
   4  -4   3     2251.74     2044.16    125.17 o 
   5  -4   3    34660.28    33959.32    800.92 o 
   6  -4   3      614.55      583.35     92.42 o 
   7  -4   3    20667.87    20120.67    536.83 o 
   8  -4   3     1608.40     1575.80    144.03 o 
   9  -4   3      281.93      361.10    117.05 o 
  10  -4   3      333.96      252.38    120.21 o 
  11  -4   3     4454.80     4563.57    321.19 o 
  12  -4   3      542.25      402.98    158.27 o 
  13  -4   3     4962.03     5343.22    849.37 o 
  14  -4   3      354.66      420.94    540.56 o 
 -14  -3   3     2255.55     2369.75    279.73 o 
 -13  -3   3     1046.24     1222.18    195.31 o 
 -12  -3   3     4919.83     4802.97    336.94 o 
 -11  -3   3     5810.43     5570.92    339.33 o 
 -10  -3   3     1953.58     2028.58    205.61 o 
  -9  -3   3      231.56      295.72    107.48 o 
  -8  -3   3     4206.42     4391.90    251.01 o 
  -7  -3   3    12356.50    12747.38    789.14 o 
  -6  -3   3    13125.61    12392.05    340.04 o 
  -5  -3   3    27954.60    28711.21    669.58 o 
  -4  -3   3    15630.75    15531.08    673.53 o 
  -3  -3   3     6162.76     6548.53    307.03 o 
  -2  -3   3      135.47      143.40     35.02 o 
  -1  -3   3    70963.34    78616.02   1952.50 o 
   0  -3   3     7282.70     7308.83    193.40 o 
   1  -3   3    56127.28    58277.74   1254.37 o 
   2  -3   3     4840.62     4692.04    157.13 o 
   3  -3   3    58219.44    61705.30   1341.75 o 
   4  -3   3       45.70       11.77     37.17 o 
   5  -3   3     1041.28     1177.81    102.31 o 
   6  -3   3        3.37       -4.36     52.17 o 
   7  -3   3    14153.17    14383.33    638.16 o 
   8  -3   3      595.43      610.25    103.01 o 
   9  -3   3    25219.30    24323.43    756.84 o 
  10  -3   3     2044.74     2200.03    213.76 o 
  11  -3   3     1291.68     1491.27    193.43 o 
  12  -3   3        8.25     -187.09    124.73 o 
  13  -3   3      121.25      152.11    148.21 o 
  14  -3   3      314.44      365.34    262.10 o 
 -14  -2   3     1046.86     1420.83    222.17 o 
 -13  -2   3       36.19      115.63    137.89 o 
 -12  -2   3      381.00      470.28    154.26 o 
 -11  -2   3     3133.75     3013.72    258.73 o 
 -10  -2   3     5365.84     5338.78    349.10 o 
  -9  -2   3    10118.89     9518.74    489.27 o 
  -8  -2   3    10490.60    10135.09    479.49 o 
  -7  -2   3     5218.31     5674.47    257.37 o 
  -6  -2   3      712.49      743.64     79.46 o 
  -5  -2   3      820.00      807.34     72.40 o 
  -4  -2   3     1333.51     1406.83     91.05 o 
  -3  -2   3    35880.21    38507.90   1135.85 o 
  -2  -2   3     1375.99     1377.95     70.31 o 
  -1  -2   3    13635.54    13509.10    315.88 o 
   0  -2   3      660.54      690.35     42.56 o 
   1  -2   3     1672.46     1624.33     87.18 o 
   2  -2   3       56.89       40.96     53.52 o 
   3  -2   3    15098.95    16778.91    590.32 o 
   4  -2   3        1.45       18.61     34.33 o 
   5  -2   3    24777.69    22893.07    667.79 o 
   6  -2   3      336.85      201.45     61.29 o 
   7  -2   3     8104.18     7643.43    259.00 o 
   8  -2   3      577.12      583.43    110.03 o 
   9  -2   3       23.20       52.55     85.22 o 
  10  -2   3      946.22      704.22    140.25 o 
  11  -2   3     8659.51     8251.79    395.50 o 
  12  -2   3     2200.72     2189.37    242.90 o 
  13  -2   3     6667.31     7410.97    485.82 o 
  14  -2   3      436.87      735.52    185.74 o 
 -14  -1   3     1472.38     1356.67    302.53 o 
 -13  -1   3     2434.61     2799.24    282.51 o 
 -12  -1   3     4296.41     4236.95    316.26 o 
 -11  -1   3     3399.32     3543.82    275.83 o 
 -10  -1   3     1300.15     1256.16    173.99 o 
  -9  -1   3       22.43       -1.73     89.72 o 
  -8  -1   3      981.93     1116.23    251.84 o 
  -7  -1   3     6205.10     5969.08    375.31 o 
  -6  -1   3    10277.95    10404.31    481.52 o 
  -5  -1   3    28955.84    30903.02    707.05 o 
  -4  -1   3     6560.36     6270.80    213.04 o 
  -3  -1   3    25774.68    28730.54    748.89 o 
  -2  -1   3      787.18      662.16     51.39 o 
  -1  -1   3    14456.22    15284.66    349.00 o 
   0  -1   3     7829.89     7926.79    226.93 o 
   1  -1   3    50266.33    53043.78   1130.35 o 
   2  -1   3     1012.77      895.53     63.22 o 
   3  -1   3    68465.03    74963.41   1838.64 o 
   4  -1   3        4.84       -0.96     35.39 o 
   5  -1   3    28442.05    32720.15    880.22 o 
   6  -1   3      248.06      208.56     54.35 o 
   7  -1   3     7864.81     7398.69    247.59 o 
   8  -1   3      464.00      674.17    122.38 o 
   9  -1   3    19690.53    19617.74    912.23 o 
  10  -1   3     5349.15     4927.17    297.89 o 
  11  -1   3     8914.63     9121.41    412.67 o 
  12  -1   3      420.77      586.39    202.36 o 
  13  -1   3        4.66     -166.34    110.89 o 
  14  -1   3      497.87      675.28    186.11 o 
  15  -1   3     1755.30     2084.18    283.98 o 
 -14   0   3     1060.29     1328.26    228.73 o 
 -13   0   3       66.75       33.95    147.04 o 
 -12   0   3       86.35      -62.16    114.67 o 
 -11   0   3     6351.42     5851.74    343.90 o 
 -10   0   3     6117.94     5769.33    322.05 o 
  -9   0   3    13962.15    13689.47    492.49 o 
  -8   0   3     6883.40     6793.52    323.35 o 
  -7   0   3     5124.93     4689.17    240.58 o 
  -6   0   3      273.87      294.53     44.09 o 
  -5   0   3      639.09      564.41     54.50 o 
  -4   0   3     2575.79     2591.29    104.71 o 
  -3   0   3    29408.05    30037.77    971.74 o 
  -2   0   3     4651.14     4302.10    126.51 o 
  -1   0   3     2742.18     2120.41    509.47 o 
   0   0   3     3590.49     3199.97     99.20 o 
   1   0   3    34346.82    39759.40    850.13 o 
   2   0   3       70.77        5.66     42.55 o 
   3   0   3     1284.65     1597.09     77.73 o 
   4   0   3      700.61      662.50     73.62 o 
   5   0   3    53274.27    57729.77   1476.22 o 
   6   0   3       41.79       39.25     40.97 o 
   7   0   3    14095.23    13153.49    424.51 o 
   8   0   3     1028.83      859.25    128.44 o 
   9   0   3       58.60       54.57     87.23 o 
  10   0   3      148.47      171.75    106.40 o 
  11   0   3     8374.31     8718.46    392.53 o 
  12   0   3     2129.94     2019.19    229.51 o 
  13   0   3     5808.00     5988.76    385.85 o 
  14   0   3      819.62      887.50    211.60 o 
  15   0   3     1274.36     1198.05    229.74 o 
 -14   1   3     2352.31     2202.29    313.75 o 
 -13   1   3     4810.63     4376.62    345.47 o 
 -12   1   3     5447.56     5708.04    422.16 o 
 -11   1   3     1857.73     2037.05    275.70 o 
 -10   1   3     1101.26     1015.05    185.79 o 
  -9   1   3       36.87      -46.55     84.37 o 
  -8   1   3     2387.00     2533.36    288.29 o 
  -7   1   3     7610.57     6651.72    279.43 o 
  -6   1   3    19302.29    19429.35    476.21 o 
  -5   1   3    57990.49    62977.51   1364.16 o 
  -4   1   3     8817.37     9013.15    287.18 o 
  -3   1   3    56752.11    63446.20   1352.53 o 
  -2   1   3      318.10      372.40     44.42 o 
   0   1   3      127.56      252.00     25.10 o 
   1   1   3   163865.00   184850.02   5326.79 o 
   2   1   3      114.82      142.58     36.59 o 
   3   1   3   117098.96   128216.15   2674.46 o 
   4   1   3      464.94      507.98     63.17 o 
   5   1   3     5617.81     5688.72    178.44 o 
   6   1   3       74.46       96.02     54.36 o 
   7   1   3    18807.67    18646.55    554.34 o 
   8   1   3     2032.40     1576.53    152.75 o 
   9   1   3    18084.48    16992.18    565.32 o 
  10   1   3     3434.20     3373.72    246.65 o 
  11   1   3     5149.82     5593.88    329.97 o 
  12   1   3      357.88      480.10    157.14 o 
  13   1   3      914.91      882.31    183.18 o 
  14   1   3      613.23      687.54    232.39 o 
  15   1   3     1682.21     1662.78    256.67 o 
 -14   2   3      808.20      985.55    268.28 o 
 -13   2   3       51.12     -115.50    139.57 o 
 -12   2   3      166.66      291.56    147.61 o 
 -11   2   3     2372.58     2665.16    249.26 o 
 -10   2   3     3822.23     3843.62    271.57 o 
  -9   2   3     9062.95     8767.99    371.49 o 
  -8   2   3     7110.39     6943.72    544.68 o 
  -7   2   3    16284.53    15614.53    504.88 o 
  -6   2   3     2133.31     2223.97    112.63 o 
  -5   2   3     1490.44     1535.67    101.50 o 
  -4   2   3     3157.25     3061.90    117.37 o 
  -3   2   3     6992.55     7080.15    193.81 o 
  -2   2   3      344.38      312.81     41.81 o 
  -1   2   3    18168.79    21009.48    673.25 o 
   0   2   3      538.63      546.11     34.40 o 
   1   2   3    13335.53    15042.31    401.11 o 
   2   2   3      425.87      406.67     47.85 o 
   3   2   3   150290.72   170095.09   3536.49 o 
   4   2   3      118.66      114.53     32.45 o 
   5   2   3    20446.64    20225.63    478.49 o 
   6   2   3     3379.47     3067.58    127.51 o 
   7   2   3     1265.62     1133.39     91.75 o 
   8   2   3     1471.78     1454.63    185.27 o 
   9   2   3       15.54       -2.53     80.40 o 
  10   2   3      190.07      159.26    158.45 o 
  11   2   3     6071.05     6528.48    346.04 o 
  12   2   3     3739.52     3341.89    284.97 o 
  13   2   3     4567.58     4580.99    338.85 o 
  14   2   3     1988.08     2019.57    259.13 o 
  15   2   3     1236.48      915.91    212.79 o 
 -14   3   3     2247.30     2365.92    364.10 o 
 -13   3   3     1673.67     2081.44    312.37 o 
 -12   3   3     3466.52     3258.69    304.74 o 
 -11   3   3     3038.69     3011.75    265.90 o 
 -10   3   3     2374.91     2605.65    232.26 o 
  -9   3   3      932.97      971.80    155.36 o 
  -8   3   3      627.58      804.22    126.92 o 
  -7   3   3     7470.16     7266.61    356.71 o 
  -6   3   3     5873.21     5795.22    237.47 o 
  -5   3   3    44193.90    45341.15   1008.27 o 
  -4   3   3     8833.21     8633.65    239.78 o 
  -3   3   3     4973.58     5052.29    154.46 o 
  -2   3   3      789.80      771.78     75.21 o 
  -1   3   3   138368.59   158293.52   3289.52 o 
   0   3   3      387.12      449.87     35.77 o 
   1   3   3    27516.43    29386.32    719.69 o 
   2   3   3      300.56      288.62     36.42 o 
   3   3   3     4861.27     5216.23    148.98 o 
   4   3   3       91.64       50.46     31.07 o 
   5   3   3     7326.01     7706.41    217.93 o 
   6   3   3      511.20      518.92     58.27 o 
   7   3   3     2096.67     1993.72    136.02 o 
   8   3   3      396.35      381.82     99.49 o 
   9   3   3    16014.76    15801.12    532.70 o 
  10   3   3     1789.69     2036.72    253.27 o 
  11   3   3     1804.36     1887.87    202.72 o 
  12   3   3      861.84      680.59    157.56 o 
  13   3   3       36.04     -175.94    127.03 o 
  14   3   3      556.53      466.57    179.89 o 
  15   3   3     1414.45     1398.63    234.61 o 
 -14   4   3     1020.41     1269.55    301.05 o 
 -13   4   3      426.27       79.80    200.14 o 
 -12   4   3       63.30      319.47    311.06 o 
 -11   4   3     2722.42     2666.17    248.50 o 
 -10   4   3     2319.59     2423.75    228.20 o 
  -9   4   3    25177.28    25353.20    791.37 o 
  -8   4   3     3965.13     4441.69    260.74 o 
  -7   4   3     8925.69     8821.56    277.07 o 
  -6   4   3      213.17      138.08     54.03 o 
  -5   4   3      347.07      268.37     56.09 o 
  -4   4   3     1410.25     1516.74     90.23 o 
  -3   4   3    78952.57    81899.58   1743.29 o 
  -2   4   3     1455.88     1499.70     86.04 o 
  -1   4   3   193450.61   213896.11   5009.50 o 
   0   4   3        6.80       -5.87     22.32 o 
   1   4   3      377.93      609.26     50.12 o 
   2   4   3       34.23       39.95     40.54 o 
   3   4   3     1003.77     1007.39     64.50 o 
   4   4   3       64.76       41.87     34.59 o 
   5   4   3    43937.72    47848.88   1053.10 o 
   6   4   3     4937.58     4601.81    162.71 o 
   7   4   3    38873.78    40013.50    960.91 o 
   8   4   3     1042.37      817.98    120.47 o 
   9   4   3      356.29      256.14    143.50 o 
  10   4   3      458.92      276.17    105.62 o 
  11   4   3     5191.67     5662.77    404.15 o 
  12   4   3     4666.86     4327.13    304.68 o 
  13   4   3     6789.73     7029.84    405.00 o 
  14   4   3     2745.08     2507.31    376.20 o 
  15   4   3      954.19     1174.60    223.24 o 
 -14   5   3     1178.09     1413.18    325.83 o 
 -13   5   3     2321.24     2126.24    326.68 o 
 -12   5   3     2551.58     3048.42    362.58 o 
 -11   5   3     2129.20     2293.04    387.36 o 
 -10   5   3     1751.74     1653.47    286.88 o 
  -9   5   3      865.08      854.59    167.09 o 
  -8   5   3      271.23      292.53    127.53 o 
  -7   5   3    11749.08    11106.30    416.07 o 
  -6   5   3     4887.98     4877.02    190.59 o 
  -5   5   3    24301.92    23999.89    581.28 o 
  -4   5   3     6527.70     6313.31    199.07 o 
  -3   5   3    21996.07    23362.64    635.62 o 
  -2   5   3      613.70      476.99     68.28 o 
  -1   5   3      256.00      324.39     57.39 o 
   0   5   3      979.84      995.00     60.81 o 
   1   5   3    32711.90    36369.68    795.60 o 
   2   5   3      747.40      777.15    149.72 o 
   3   5   3     6272.79     6264.62    189.82 o 
   4   5   3       60.39       17.07     35.22 o 
   5   5   3    12312.52    13335.30    392.11 o 
   6   5   3      432.25      470.74     63.61 o 
   7   5   3     1830.16     1541.03    115.64 o 
   8   5   3     2145.39     2171.06    175.81 o 
   9   5   3    13356.25    13170.18    561.10 o 
  10   5   3     2384.17     2924.14    228.52 o 
  11   5   3     3986.12     3991.75    278.63 o 
  12   5   3     1081.74     1096.87    175.39 o 
  13   5   3       38.49      208.04    143.39 o 
  14   5   3      590.41      653.50    174.78 o 
  15   5   3     2185.35     1889.86    343.27 o 
 -13   6   3       28.45      -28.26    182.62 o 
 -12   6   3      247.08        9.85    165.99 o 
 -11   6   3     3365.33     3691.71    670.34 o 
 -10   6   3     2115.89     1968.74    264.29 o 
  -9   6   3    25283.94    25432.67    972.23 o 
  -8   6   3     3486.09     3446.21    235.90 o 
  -7   6   3     6204.14     5878.10    232.90 o 
  -6   6   3       10.97       -0.03     56.35 o 
  -5   6   3      451.23      412.11     72.97 o 
  -4   6   3       86.46       65.05     48.02 o 
  -3   6   3    33959.80    33397.16    878.93 o 
  -2   6   3     1297.17     1328.90    149.03 o 
  -1   6   3    23467.25    25569.29    675.22 o 
   0   6   3     1095.94      982.02     66.44 o 
   1   6   3    11983.33    12731.63    319.62 o 
   2   6   3       57.49       50.32     40.19 o 
   3   6   3     1645.05     1802.59    152.12 o 
   4   6   3     1528.38     1654.83     97.21 o 
   5   6   3    55980.84    61576.03   1341.69 o 
   6   6   3     3930.84     3659.65    156.44 o 
   7   6   3    21245.67    21474.15    534.98 o 
   8   6   3      573.48      526.99    140.52 o 
   9   6   3       48.52      260.05    100.30 o 
  10   6   3      289.11      175.55    104.65 o 
  11   6   3     6035.37     5816.35    324.82 o 
  12   6   3     2926.83     2835.62    260.69 o 
  13   6   3     2480.19     2715.29    268.77 o 
  14   6   3     2660.29     2408.12    275.03 o 
  15   6   3      901.78     1192.55    210.83 o 
 -13   7   3     3303.20     3595.34    730.41 o 
 -12   7   3     3254.73     3524.65    379.93 o 
 -11   7   3     2316.89     2211.58    334.79 o 
 -10   7   3      874.29     1000.32    215.58 o 
  -9   7   3      183.74      238.75    141.43 o 
  -8   7   3       18.71      154.15    152.45 o 
  -7   7   3     2233.99     2287.52    182.62 o 
  -6   7   3     2838.51     2558.90    150.50 o 
  -5   7   3     9366.05     8273.46    264.64 o 
  -4   7   3     1968.31     2069.48    158.12 o 
  -3   7   3    15705.88    15940.35    402.73 o 
  -2   7   3        2.68      -67.00     46.37 o 
  -1   7   3       97.70      114.20     59.53 o 
   0   7   3      437.56      459.62     59.75 o 
   1   7   3    34509.73    35311.19   1804.23 o 
   2   7   3     4362.49     4159.53    200.22 o 
   3   7   3    13327.97    13024.62    468.61 o 
   4   7   3      360.45      471.73     80.03 o 
   5   7   3     5301.89     5321.68    186.18 o 
   6   7   3      885.65      982.21     91.99 o 
   7   7   3     7717.73     7672.70    262.28 o 
   8   7   3     3387.65     3480.65    225.04 o 
   9   7   3    10779.45    10345.68    406.62 o 
  10   7   3     4543.84     4849.50    433.30 o 
  11   7   3     4720.59     3975.01    359.16 o 
  12   7   3      744.52      896.40    285.84 o 
  13   7   3       16.27       60.58    141.48 o 
  14   7   3      684.19     1083.33    193.72 o 
  15   7   3     2100.50     1907.89    265.27 o 
 -13   8   3        3.64      320.86    279.97 o 
 -12   8   3       57.90     -119.91    144.79 o 
 -11   8   3     1514.06     1720.61    363.93 o 
 -10   8   3     1800.53     2314.06    303.26 o 
  -9   8   3     8042.66     8070.99    500.96 o 
  -8   8   3     2036.99     2148.82    258.48 o 
  -7   8   3    10885.56     9994.16    437.42 o 
  -6   8   3        8.43       31.02     75.08 o 
  -5   8   3      547.14      536.71     79.68 o 
  -4   8   3      274.58      233.89     65.44 o 
  -3   8   3    24608.94    23801.60    674.78 o 
  -2   8   3      128.57      191.18     71.32 o 
  -1   8   3    53391.94    59294.38   1485.38 o 
   0   8   3        0.82      -37.38     38.31 o 
   1   8   3    19056.57    19428.39    557.48 o 
   2   8   3      562.25      570.36     84.46 o 
   3   8   3     6772.66     6678.38    372.14 o 
   4   8   3       90.44       15.54     38.66 o 
   5   8   3    29069.64    28854.93    796.54 o 
   6   8   3     5970.82     5517.13    205.05 o 
   7   8   3    13932.58    14452.25    402.82 o 
   8   8   3     2051.46     1913.20    273.51 o 
   9   8   3       12.12       46.27     93.44 o 
  10   8   3      456.18      271.50    114.50 o 
  11   8   3     3081.29     2942.52    423.37 o 
  12   8   3     2259.82     2666.01    309.84 o 
  13   8   3     1784.59     2558.80    265.24 o 
  14   8   3     1864.54     2145.43    439.55 o 
  15   8   3      171.65      442.59    171.38 o 
 -12   9   3     1353.67     1544.62    356.72 o 
 -11   9   3     3114.33     3024.62    352.52 o 
 -10   9   3      475.51      267.93    163.85 o 
  -9   9   3      278.35      327.33    154.62 o 
  -8   9   3      122.89      153.67    138.02 o 
  -7   9   3     7348.39     7290.89    536.90 o 
  -6   9   3     1002.85     1022.90    141.45 o 
  -5   9   3    24984.59    23207.16   1224.87 o 
  -4   9   3      719.33      671.24    146.24 o 
  -3   9   3     5057.73     5070.50    244.19 o 
  -2   9   3      121.57      -64.62     58.17 o 
  -1   9   3    14379.83    15470.45    479.10 o 
   0   9   3      109.59      149.71     51.76 o 
   1   9   3    37527.39    38626.66   1033.05 o 
   2   9   3      661.89      605.79     75.15 o 
   3   9   3    31482.46    32366.98    755.43 o 
   4   9   3       42.43       26.58     51.48 o 
   5   9   3     2233.97     2572.33    199.61 o 
   6   9   3      227.53      136.35     73.59 o 
   7   9   3     4057.10     4346.42    208.47 o 
   8   9   3     2238.24     1957.26    187.06 o 
   9   9   3     6873.19     6615.66    323.45 o 
  10   9   3     4269.99     3957.81    279.41 o 
  11   9   3     3274.24     3570.07    282.19 o 
  12   9   3      296.68      244.11    145.74 o 
  13   9   3       72.70       10.21    202.21 o 
  14   9   3      336.82      556.01    168.48 o 
 -12  10   3      148.26      382.22    201.95 o 
 -11  10   3     1333.33     1350.18    254.99 o 
 -10  10   3     1119.23      922.98    217.82 o 
  -9  10   3     5715.22     4886.73    416.80 o 
  -8  10   3      903.88     1127.72    211.40 o 
  -7  10   3    15444.98    15571.11    551.17 o 
  -6  10   3      304.41      141.81    119.74 o 
  -5  10   3     1236.81      929.38    136.21 o 
  -4  10   3       33.74       48.17     79.34 o 
  -3  10   3    12543.91    11729.75    415.30 o 
  -2  10   3       18.50        7.48     70.71 o 
  -1  10   3    35673.01    34222.98    888.72 o 
   0  10   3       24.05        4.76     61.73 o 
   1  10   3     8329.95     8492.80    543.32 o 
   2  10   3      200.58      210.55     62.56 o 
   3  10   3     9890.68     8704.53    316.69 o 
   4  10   3      442.78      360.49    118.41 o 
   5  10   3     3290.93     3312.83    171.36 o 
   6  10   3     4313.78     4106.23    218.96 o 
   7  10   3    10250.71     9496.83    659.17 o 
   8  10   3      610.64      416.82    240.48 o 
   9  10   3      337.12      588.86    131.31 o 
  10  10   3      758.27      868.07    184.85 o 
  11  10   3      720.10      572.31    161.31 o 
  12  10   3     1379.92     1750.37    224.96 o 
  13  10   3     1045.67      980.44    197.00 o 
  14  10   3     1933.88     1952.90    257.15 o 
 -12  11   3      668.79      639.76    284.03 o 
 -11  11   3     2339.17     2408.12    328.78 o 
 -10  11   3      196.46      109.96    238.51 o 
  -9  11   3       73.83      255.19    288.98 o 
  -8  11   3        6.70        7.82    164.62 o 
  -7  11   3     8125.69     8111.03    471.34 o 
  -6  11   3      132.03       48.35    114.91 o 
  -5  11   3    14566.93    13596.70    711.76 o 
  -4  11   3      181.62      189.48     96.32 o 
  -3  11   3     5513.33     5191.99    303.41 o 
  -2  11   3       66.03       65.21     80.46 o 
  -1  11   3      992.82     1057.10    224.02 o 
   0  11   3      126.93      117.60     78.39 o 
   1  11   3    39390.65    40559.10    941.33 o 
   2  11   3     1954.60     2093.35    245.12 o 
   3  11   3    20855.01    20554.68    530.34 o 
   4  11   3      846.27      801.92    120.93 o 
   5  11   3       82.18      126.84     71.05 o 
   6  11   3      152.20      109.71     75.82 o 
   7  11   3      703.46      667.46    102.21 o 
   8  11   3     3628.64     3763.48    369.48 o 
   9  11   3     7156.86     7333.46    432.33 o 
  10  11   3     3891.27     4116.48    292.02 o 
  11  11   3     2945.72     3168.82    336.26 o 
  12  11   3      341.19      334.93    161.69 o 
  13  11   3        7.62      109.61    157.75 o 
  14  11   3      362.36      589.78    191.50 o 
 -11  12   3     1201.19     1489.50    293.53 o 
 -10  12   3      443.29      331.86    200.45 o 
  -9  12   3     6089.26     6233.73    482.41 o 
  -8  12   3      817.90      857.53    323.23 o 
  -7  12   3     2164.73     2024.84    413.50 o 
  -6  12   3       72.54       74.89    213.00 o 
  -5  12   3       79.74       42.77    121.31 o 
  -4  12   3        4.87      -87.26     83.24 o 
  -3  12   3    10526.49     9515.14    480.99 o 
  -2  12   3       37.00       90.31     87.53 o 
  -1  12   3    15933.04    13515.22   1153.63 o 
   0  12   3      569.98      384.73    106.32 o 
   1  12   3     5786.45     5610.50    226.06 o 
   2  12   3      327.91      458.99    110.34 o 
   3  12   3     3469.85     3612.85    186.53 o 
   4  12   3     3102.11     3052.20    176.64 o 
   5  12   3    17463.57    17405.53    546.27 o 
   6  12   3     3707.45     3774.13    230.91 o 
   7  12   3     4828.90     4897.48    236.32 o 
   8  12   3     1031.49      985.53    155.92 o 
   9  12   3      215.18      156.13    171.22 o 
  10  12   3      288.81      518.42    140.95 o 
  11  12   3     1894.51     1608.38    264.21 o 
  12  12   3     3124.70     3407.67    375.53 o 
  13  12   3     1577.93     2147.41    716.00 o 
  14  12   3     1668.52     2683.58    359.38 o 
 -10  13   3      102.35      -62.52    290.93 o 
  -9  13   3       57.26      -51.82    278.17 o 
  -8  13   3       46.67       -5.59    162.75 o 
  -7  13   3     5910.22     5116.66    346.42 o 
  -6  13   3      197.46       32.27    115.16 o 
  -5  13   3    14166.00    13544.15    537.30 o 
  -4  13   3       11.42       38.38     97.67 o 
  -3  13   3     3369.66     3299.85    313.09 o 
  -2  13   3      233.13      228.39    111.74 o 
  -1  13   3     5406.15     5805.14    297.57 o 
   0  13   3      269.30      363.65    106.28 o 
   1  13   3    16270.96    17148.61    633.31 o 
   2  13   3     2222.56     2386.57    236.69 o 
   3  13   3     9893.13     9445.59    313.58 o 
   4  13   3     2151.33     2106.77    157.31 o 
   5  13   3      843.89      679.37    124.27 o 
   6  13   3      188.00      140.66     81.88 o 
   7  13   3     4331.32     4138.13    228.63 o 
   8  13   3     2839.33     3115.35    248.92 o 
   9  13   3     3064.24     3455.80    333.76 o 
  10  13   3     2505.80     3308.03    344.78 o 
  11  13   3     2014.02     2165.72    307.24 o 
  12  13   3      754.37      628.67    235.26 o 
  13  13   3        5.18      207.24    182.33 o 
 -10  14   3      347.93      494.37    256.54 o 
  -9  14   3     3349.78     4053.23    423.89 o 
  -8  14   3      567.85      751.13    598.24 o 
  -7  14   3     1906.49     2173.84    246.38 o 
  -6  14   3       40.43      -28.23    120.56 o 
  -5  14   3       19.74     -117.35    113.31 o 
  -4  14   3       31.94     -147.65     98.43 o 
  -3  14   3     7177.00     6932.34    349.86 o 
  -2  14   3        3.71     -112.45     89.05 o 
  -1  14   3    14758.46    14999.40    685.31 o 
   0  14   3     1019.40      944.84    193.53 o 
   1  14   3     3119.73     2841.41    370.30 o 
   2  14   3       85.26      225.87     95.97 o 
   3  14   3     1098.39     1175.08    191.06 o 
   4  14   3      762.96      659.51    109.12 o 
   5  14   3     9647.20     9152.82    325.54 o 
   6  14   3     3951.21     3255.57    244.89 o 
   7  14   3     6930.98     7355.63    350.47 o 
   8  14   3     2478.70     2465.74    392.77 o 
   9  14   3      458.42      392.63    426.41 o 
  10  14   3      132.53       59.84    163.72 o 
  11  14   3     1224.62     1736.70    290.56 o 
  12  14   3     1717.88     1835.98    296.26 o 
  13  14   3      954.01      956.70    311.21 o 
  -9  15   3       65.40      379.54    187.16 o 
  -8  15   3       26.96       28.65    169.29 o 
  -7  15   3     2920.34     2570.96    283.00 o 
  -6  15   3       85.99      182.72    134.21 o 
  -5  15   3     7014.95     6884.03    392.82 o 
  -4  15   3       27.81       43.98    117.34 o 
  -3  15   3     6465.58     6458.06    353.50 o 
  -2  15   3      212.78      267.61    117.06 o 
  -1  15   3      217.34      119.38    113.71 o 
   0  15   3       62.18      111.26    105.18 o 
   1  15   3     6652.36     6439.99    325.43 o 
   2  15   3     1213.84     1255.06    211.01 o 
   3  15   3    10701.44     9913.20    505.76 o 
   4  15   3     1196.61     1248.00    264.49 o 
   5  15   3     1618.24     1904.15    203.25 o 
   6  15   3        8.39      -52.62     99.37 o 
   7  15   3     2879.22     2521.84    241.73 o 
   8  15   3     1008.72     1137.30    239.38 o 
   9  15   3     2265.38     1934.31    275.70 o 
  10  15   3     2341.24     2526.14    329.38 o 
  11  15   3      490.56      690.70    243.72 o 
  12  15   3      348.22      804.36    236.10 o 
  -8  16   3      140.38       56.81    203.89 o 
  -7  16   3     2837.55     3135.29    308.54 o 
  -6  16   3       22.00      -55.85    144.73 o 
  -5  16   3       49.05     -206.92    148.35 o 
  -4  16   3        0.20       -9.28    126.67 o 
  -3  16   3     8658.41     8169.55    409.77 o 
  -2  16   3      271.41      391.71    125.85 o 
  -1  16   3    10295.30     9384.89    551.75 o 
   0  16   3      360.73      397.69    179.00 o 
   1  16   3      871.63     1025.17    211.77 o 
   2  16   3       23.92       81.25    149.30 o 
   3  16   3     3244.36     3038.26    320.89 o 
   4  16   3     1440.92     1336.29    217.42 o 
   5  16   3     9650.99     9297.90    953.16 o 
   6  16   3     2986.86     3284.47    290.99 o 
   7  16   3     2544.32     2532.61    244.23 o 
   8  16   3      354.51      476.31    191.27 o 
   9  16   3        5.40     -102.38    208.78 o 
  10  16   3       74.77     -192.87    155.67 o 
  11  16   3      244.74        4.99    276.06 o 
  12  16   3     1343.99     1294.95    382.10 o 
  -7  17   3     1497.04     1653.51    257.10 o 
  -6  17   3       11.42      248.83    172.48 o 
  -5  17   3     3966.64     4063.37    440.19 o 
  -4  17   3       56.43      418.74    203.25 o 
  -3  17   3     1508.80     1816.53    305.89 o 
  -2  17   3       93.27      158.08    418.15 o 
  -1  17   3       92.90      -32.74    172.21 o 
   0  17   3       43.20      -89.81    144.64 o 
   1  17   3     6434.13     6232.73    656.82 o 
   2  17   3     1225.89     1098.52    254.14 o 
   3  17   3     6784.57     6475.60    470.06 o 
   4  17   3      728.94      725.49    200.43 o 
   5  17   3       30.92     -119.83    129.31 o 
   6  17   3        9.76     -155.85    230.40 o 
   7  17   3     1108.84      626.98    326.89 o 
   8  17   3     1116.28     1241.78    251.20 o 
   9  17   3     1455.59     1815.28    298.33 o 
  10  17   3     1563.91     1460.37    286.70 o 
  11  17   3      642.43      472.16    359.27 o 
  -6  18   3        4.01       21.95    240.32 o 
  -5  18   3       96.25      152.90    242.12 o 
  -4  18   3       31.28       31.99    193.64 o 
  -3  18   3     3179.87     3318.71    406.76 o 
  -2  18   3      139.50      253.24    197.64 o 
  -1  18   3     5266.97     5485.30    483.66 o 
   0  18   3      271.78      150.76    250.68 o 
   1  18   3      438.49      576.94    312.86 o 
   2  18   3       76.90     -160.96    144.66 o 
   3  18   3      105.87      100.92    160.18 o 
   4  18   3      146.04      229.38    241.37 o 
   5  18   3     2243.94     2412.55    355.52 o 
   6  18   3     1794.98     1896.36    388.11 o 
   7  18   3     2543.15     2560.50    319.78 o 
   8  18   3      867.24      697.22    265.25 o 
   9  18   3       88.95      297.39    173.82 o 
  10  18   3       17.42      137.49    192.85 o 
  -5  19   3     2808.51     2576.28    399.94 o 
  -4  19   3       20.10     -132.76    270.51 o 
  -3  19   3      824.70      860.40    248.40 o 
  -2  19   3      123.58      -60.36    191.50 o 
  -1  19   3      176.77      109.40    252.33 o 
   0  19   3       11.84      186.32    329.08 o 
   1  19   3     4383.47     4514.12    441.22 o 
   2  19   3      831.03      698.68    204.40 o 
   3  19   3     3150.48     3299.03    368.07 o 
   4  19   3      839.69     1029.63    231.74 o 
   5  19   3      176.63      268.95    181.74 o 
   6  19   3       25.75     -162.63    150.61 o 
   7  19   3      501.44      329.01    190.91 o 
   8  19   3     1206.24     1155.63    320.52 o 
   9  19   3     2033.04     2429.61    417.55 o 
  -3  20   3     1159.75      815.26    260.40 o 
  -2  20   3      160.40      204.19    288.38 o 
  -1  20   3     3384.44     3983.11    723.51 o 
   0  20   3      434.78      517.57    204.18 o 
   1  20   3      857.23      722.49    216.33 o 
   2  20   3       98.74      276.43    269.91 o 
   3  20   3      404.52      273.61    175.02 o 
   4  20   3      315.13      213.25    173.43 o 
   5  20   3     1387.58     1137.78    237.18 o 
   6  20   3     1192.96     1794.12    281.79 o 
   7  20   3     1008.61     1451.53    264.92 o 
   8  20   3      815.84      880.16    285.38 o 
  -1  21   3      298.02      634.20    266.79 o 
   0  21   3       12.57      116.61    282.67 o 
   1  21   3     1201.79     1378.04    287.48 o 
   2  21   3      408.22      600.86    220.79 o 
   3  21   3     1699.89     2249.90    325.33 o 
   4  21   3      689.86      924.40    245.57 o 
   5  21   3      139.89      138.56    180.53 o 
   6  21   3        1.25      -62.49    449.39 o 
  -5 -18   4      232.76      659.56    233.74 o 
  -4 -18   4       22.36      124.33    265.25 o 
  -3 -18   4      424.59      491.92    242.54 o 
  -2 -18   4      792.70      739.56    267.42 o 
  -1 -18   4     1661.38     1798.85    338.51 o 
   0 -18   4     1683.65     2098.21    402.38 o 
   1 -18   4      583.76      422.51    284.67 o 
   2 -18   4      596.81      386.50    369.34 o 
  -7 -17   4      331.78      340.63    431.82 o 
  -6 -17   4      523.24      593.34    204.33 o 
  -5 -17   4     1907.83     1996.45    320.80 o 
  -4 -17   4     1372.55     1229.89    278.45 o 
  -3 -17   4     1584.87     2209.88    339.16 o 
  -2 -17   4      599.89      768.92    247.95 o 
  -1 -17   4        5.32      182.02    221.09 o 
   0 -17   4        3.65      328.28    206.06 o 
   1 -17   4      790.25      767.84    277.95 o 
   2 -17   4     1022.86     1327.38    323.47 o 
   3 -17   4      521.91     1026.89    411.39 o 
   4 -17   4     1527.34     2022.49    383.32 o 
  -8 -16   4      412.07      999.98    340.80 o 
  -7 -16   4     1871.29     2548.57    356.44 o 
  -6 -16   4      325.78      490.22    176.83 o 
  -5 -16   4      245.34      274.22    183.46 o 
  -4 -16   4       76.61        7.65    182.55 o 
  -3 -16   4      552.45      328.83    220.88 o 
  -2 -16   4      994.49     1269.76    272.47 o 
  -1 -16   4     2299.74     2398.32    343.61 o 
   0 -16   4     4142.06     4753.55    904.34 o 
   1 -16   4     1293.11     1336.37    569.10 o 
   2 -16   4      955.29     1215.13    292.54 o 
   3 -16   4       22.93      277.65    239.71 o 
   4 -16   4      317.41      477.02    372.64 o 
   5 -16   4      306.77      649.42    282.34 o 
   6 -16   4     1471.38     1357.44    334.51 o 
  -9 -15   4      426.75      461.95    219.98 o 
  -8 -15   4        6.82      236.46    182.41 o 
  -7 -15   4      410.08      502.45    209.47 o 
  -6 -15   4     1187.35      709.91    196.43 o 
  -5 -15   4     3304.31     3222.24    513.59 o 
  -4 -15   4     2091.08     2051.03    262.60 o 
  -3 -15   4     2079.81     2674.48    343.89 o 
  -2 -15   4     1056.65      996.16    256.77 o 
  -1 -15   4       23.05      -22.93    185.14 o 
   0 -15   4       18.21       72.86    180.83 o 
   1 -15   4     1150.20     1235.60    290.74 o 
   2 -15   4     2960.11     2758.77    378.89 o 
   3 -15   4     1188.11     1551.46    317.51 o 
   4 -15   4     1612.90     1547.26    307.35 o 
   5 -15   4      111.87      153.34    222.06 o 
   6 -15   4      410.83      221.66    379.10 o 
   7 -15   4        7.02       87.28    255.12 o 
 -10 -14   4      144.12      297.99    375.20 o 
  -9 -14   4     2090.78     2438.99    341.08 o 
  -8 -14   4      967.99      748.73    235.77 o 
  -7 -14   4     3467.85     3810.22    405.10 o 
  -6 -14   4      363.93      518.88    170.86 o 
  -5 -14   4      278.82      200.87    152.92 o 
  -4 -14   4       75.93      -87.20    134.07 o 
  -3 -14   4     1360.76     1436.03    266.26 o 
  -2 -14   4     3077.37     2397.25    302.71 o 
  -1 -14   4     3679.53     4460.63    514.88 o 
   0 -14   4     5966.31     4913.53    486.94 o 
   1 -14   4     1639.26     2163.58    314.53 o 
   2 -14   4     2716.52     2238.42    354.77 o 
   3 -14   4        9.40     -104.41    184.08 o 
   4 -14   4       58.73     -157.11    177.58 o 
   5 -14   4      627.83      511.06    245.58 o 
   6 -14   4     5707.27     5092.27    504.24 o 
   7 -14   4      347.71      637.13    259.44 o 
   8 -14   4     2855.45     3528.50   1019.70 o 
 -11 -13   4     1388.70     2371.97    393.67 o 
 -10 -13   4       60.14     -140.07    157.89 o 
  -9 -13   4      283.79      294.03    190.16 o 
  -8 -13   4       26.94       76.75    167.20 o 
  -7 -13   4      152.16      397.27    196.89 o 
  -6 -13   4      749.58      750.80    170.93 o 
  -5 -13   4     3060.39     3322.38    293.80 o 
  -4 -13   4     4121.92     3899.00    627.50 o 
  -3 -13   4     4029.77     3918.56    307.79 o 
  -2 -13   4     4732.94     4900.56    414.78 o 
  -1 -13   4      256.66      158.73    120.57 o 
   0 -13   4     1292.44     1440.33    206.02 o 
   1 -13   4      929.62      470.14    231.91 o 
   2 -13   4     3312.29     3690.08    395.57 o 
   3 -13   4     2445.74     2400.82    517.73 o 
   4 -13   4     3921.99     3923.74    620.17 o 
   5 -13   4      308.84      111.03    303.25 o 
   6 -13   4     1726.51     1880.04    758.35 o 
   7 -13   4      202.67     -206.21    294.84 o 
   8 -13   4      990.59     1027.92    284.48 o 
   9 -13   4      163.44      377.00    395.92 o 
 -12 -12   4        1.38      223.62    235.33 o 
 -11 -12   4       77.50      189.62    236.41 o 
 -10 -12   4       24.92      181.77    169.88 o 
  -9 -12   4     1929.13     2269.33    324.31 o 
  -8 -12   4      856.27      672.45    214.08 o 
  -7 -12   4     4793.83     4907.83    337.40 o 
  -6 -12   4     2633.07     2363.28    285.64 o 
  -5 -12   4      681.39      811.89    225.92 o 
  -4 -12   4     1114.90     1054.39    176.14 o 
  -3 -12   4      885.07     1175.41    181.10 o 
  -2 -12   4      888.54     1107.94    215.05 o 
  -1 -12   4     3136.59     3392.65    263.01 o 
   0 -12   4     8598.50     8411.39    395.99 o 
   1 -12   4     3389.86     3775.00    477.34 o 
   2 -12   4     4450.65     4549.54    417.49 o 
   3 -12   4       78.19      149.48    172.25 o 
   4 -12   4     3589.40     3845.21    401.82 o 
   5 -12   4     1208.21     1170.25    251.51 o 
   6 -12   4     3233.49     3367.25    387.01 o 
   7 -12   4       48.46       78.55    208.97 o 
   8 -12   4     2107.73     1690.77    324.33 o 
   9 -12   4        0.24     -419.95    279.97 o 
  10 -12   4       58.28      322.03    373.99 o 
 -12 -11   4      250.03      221.40    194.81 o 
 -11 -11   4     3264.24     3034.52    380.29 o 
 -10 -11   4     1100.08     1055.89    252.44 o 
  -9 -11   4     1017.13      775.91    227.55 o 
  -8 -11   4       60.44     -268.21    351.46 o 
  -7 -11   4      103.24      232.07    120.71 o 
  -6 -11   4     1123.68     1418.41    191.47 o 
  -5 -11   4     4969.88     5471.64    331.98 o 
  -4 -11   4    14662.25    13615.73    522.40 o 
  -3 -11   4     8617.89     8455.93    756.27 o 
  -2 -11   4     6139.32     6116.76    325.80 o 
  -1 -11   4      363.34      235.77    117.70 o 
   0 -11   4     1050.79     1206.94    172.82 o 
   1 -11   4     2308.91     2643.78    229.11 o 
   2 -11   4    12569.79    12927.76    538.85 o 
   3 -11   4     2295.35     2649.65    238.32 o 
   4 -11   4    13673.53    13846.57    817.53 o 
   5 -11   4      384.41      708.20    208.97 o 
   6 -11   4      899.57      949.09    235.43 o 
   7 -11   4       28.79      -48.80    179.52 o 
   8 -11   4      869.85     1021.90    199.09 o 
   9 -11   4       14.79      -99.92    164.79 o 
  10 -11   4     4325.47     4725.37    453.91 o 
 -13 -10   4     1181.84     1106.16    281.46 o 
 -12 -10   4       62.97       80.35    168.94 o 
 -11 -10   4       89.67       58.65    337.65 o 
 -10 -10   4      701.56      921.60    325.93 o 
  -9 -10   4     5024.21     5200.70    435.67 o 
  -8 -10   4     3258.96     2752.27    512.03 o 
  -7 -10   4     5324.68     5464.74    323.37 o 
  -6 -10   4     2546.85     2688.94    232.92 o 
  -5 -10   4      741.02      788.37    149.52 o 
  -4 -10   4     1016.37      974.89    157.38 o 
  -3 -10   4     2572.79     2445.69    403.69 o 
  -2 -10   4     5928.44     5588.17    363.55 o 
  -1 -10   4     5942.43     5470.84    415.91 o 
   0 -10   4    11243.11    10245.75    577.79 o 
   1 -10   4     2662.66     2536.44    215.65 o 
   2 -10   4     6811.65     6963.03    346.37 o 
   3 -10   4       93.04       95.78    109.89 o 
   4 -10   4      698.29      971.68    194.55 o 
   5 -10   4      316.38      232.32    155.51 o 
   6 -10   4     6441.91     6690.85    351.45 o 
   7 -10   4      389.81      522.87    146.92 o 
   8 -10   4     7141.22     7284.57    542.87 o 
   9 -10   4        1.45       30.90    172.19 o 
  10 -10   4      432.34      256.59    200.21 o 
  11 -10   4        1.91      -12.34    188.17 o 
 -13  -9   4     1735.60     1985.45    312.81 o 
 -12  -9   4      967.23     1281.18    503.31 o 
 -11  -9   4     4540.90     5301.57    489.20 o 
 -10  -9   4      270.98     -131.75    138.09 o 
  -9  -9   4      559.36      611.90    252.63 o 
  -8  -9   4      589.77      622.05    184.49 o 
  -7  -9   4     2561.36     2400.59    217.44 o 
  -6  -9   4     4694.98     5259.23    344.77 o 
  -5  -9   4     8044.31     8174.02    361.51 o 
  -4  -9   4    20050.94    18809.15   1143.80 o 
  -3  -9   4     8582.17     8449.65    365.03 o 
  -2  -9   4     5511.04     5300.82    291.64 o 
  -1  -9   4      289.74      344.13    106.24 o 
   0  -9   4        7.88      -71.42     81.43 o 
   1  -9   4     1137.38     1133.23    256.06 o 
   2  -9   4    16584.21    15692.20    477.59 o 
   3  -9   4     2233.78     1890.53    151.87 o 
   4  -9   4    18147.68    17797.24    510.35 o 
   5  -9   4      723.40      678.41    124.64 o 
   6  -9   4      251.53      255.90    122.17 o 
   7  -9   4      333.66      313.51    124.36 o 
   8  -9   4     2968.04     3551.71    505.57 o 
   9  -9   4        0.52     -183.03    139.99 o 
  10  -9   4     5125.93     5092.03    633.54 o 
  11  -9   4        3.79        1.82    190.00 o 
  12  -9   4     1789.46     2374.32    724.41 o 
 -13  -8   4     1023.20     1637.74    364.98 o 
 -12  -8   4        3.88       28.96    153.77 o 
 -11  -8   4        3.79      270.47    174.77 o 
 -10  -8   4       91.34      409.63    174.17 o 
  -9  -8   4     4248.42     4848.80    401.95 o 
  -8  -8   4     2958.95     2775.61    706.23 o 
  -7  -8   4     8804.63     8552.93    365.31 o 
  -6  -8   4     5028.06     4359.49    263.84 o 
  -5  -8   4      876.38     1079.95    194.86 o 
  -4  -8   4     1063.57     1333.06    154.79 o 
  -3  -8   4     2523.13     2205.70    226.01 o 
  -2  -8   4     9575.17     8425.98    342.75 o 
  -1  -8   4     6844.53     6571.31    293.66 o 
   0  -8   4    13274.33    12075.56    376.40 o 
   1  -8   4     2785.40     2728.49    147.55 o 
   2  -8   4     9461.34     9549.13    544.54 o 
   3  -8   4       41.27       12.74     67.88 o 
   4  -8   4     2657.81     2918.56    252.61 o 
   5  -8   4      948.44     1070.60    201.70 o 
   6  -8   4    12338.85    12951.96    430.77 o 
   7  -8   4      626.27      711.50    204.26 o 
   8  -8   4     7655.14     8541.11    399.62 o 
   9  -8   4       43.43       10.52    146.09 o 
  10  -8   4      522.35      626.95    195.59 o 
  11  -8   4        0.11      -79.57    250.98 o 
  12  -8   4     1588.79     1633.02    296.91 o 
 -14  -7   4      168.24      454.35    226.39 o 
 -13  -7   4     2690.91     3545.06    390.67 o 
 -12  -7   4      613.41      428.67    200.77 o 
 -11  -7   4     4070.49     4119.05    391.13 o 
 -10  -7   4      459.47      556.78    186.44 o 
  -9  -7   4     1718.55     1674.92    253.54 o 
  -8  -7   4      202.49      219.98    149.75 o 
  -7  -7   4      473.31      675.61    124.14 o 
  -6  -7   4     5162.58     5386.65    267.01 o 
  -5  -7   4     6513.87     6564.27    298.70 o 
  -4  -7   4    11606.55    10227.01    381.62 o 
  -3  -7   4     8366.38     7883.18    334.31 o 
  -2  -7   4    17630.58    18850.07    588.96 o 
  -1  -7   4     1267.04     1307.36    137.11 o 
   0  -7   4       31.95       84.09     43.95 o 
   1  -7   4      479.45      361.08     66.94 o 
   2  -7   4    14611.18    14422.28    401.64 o 
   3  -7   4     4576.20     4233.90    193.64 o 
   4  -7   4    31845.49    31341.88    775.87 o 
   5  -7   4      665.13      703.50    111.77 o 
   6  -7   4     4668.99     4956.50    242.25 o 
   7  -7   4      318.99      173.40     92.60 o 
   8  -7   4     2543.86     2531.64    198.73 o 
   9  -7   4      234.81      183.04    151.10 o 
  10  -7   4     4391.65     4414.80    391.21 o 
  11  -7   4       67.37      423.35    190.02 o 
  12  -7   4     3062.83     3705.64    385.63 o 
  13  -7   4       20.18      246.09    204.76 o 
 -14  -6   4       62.39      175.88    190.40 o 
 -13  -6   4     1291.93     1394.86    397.42 o 
 -12  -6   4      501.14      682.34    200.27 o 
 -11  -6   4        2.84      156.83    148.46 o 
 -10  -6   4      421.64      319.37    160.42 o 
  -9  -6   4     5998.83     6255.20    336.21 o 
  -8  -6   4     4832.76     4417.78    263.98 o 
  -7  -6   4     7724.25     7300.41    335.81 o 
  -6  -6   4     5533.68     5303.27    213.79 o 
  -5  -6   4     2339.55     2473.12    141.05 o 
  -4  -6   4       42.60       86.72     53.26 o 
  -3  -6   4     1533.85     1457.25    139.36 o 
  -2  -6   4    54051.54    59198.65   1546.78 o 
  -1  -6   4    19069.84    17699.19    546.36 o 
   0  -6   4    78959.16    81854.27   1769.44 o 
   1  -6   4     6492.94     6155.18    207.24 o 
   2  -6   4     9919.24    10398.53    392.48 o 
   3  -6   4      139.60      205.41     69.61 o 
   4  -6   4     6716.09     6868.27    247.32 o 
   5  -6   4      690.91      800.25    111.23 o 
   6  -6   4    22799.80    22105.85    678.19 o 
   7  -6   4      109.14       65.45     80.12 o 
   8  -6   4    14081.21    14080.15    444.13 o 
   9  -6   4       15.21      -29.12    105.82 o 
  10  -6   4     1338.76     1527.91    198.32 o 
  11  -6   4        6.25       23.77    142.90 o 
  12  -6   4     1776.48     1887.13    285.27 o 
  13  -6   4      165.80       76.88    218.69 o 
 -14  -5   4      134.45       84.30    218.39 o 
 -13  -5   4     2386.26     2412.82    319.39 o 
 -12  -5   4     1451.58      677.88    423.01 o 
 -11  -5   4     6831.11     6843.01    405.78 o 
 -10  -5   4     4023.86     4003.16    300.58 o 
  -9  -5   4     4352.81     4472.68    279.52 o 
  -8  -5   4       33.76       17.97    116.67 o 
  -7  -5   4      270.69      229.13    174.02 o 
  -6  -5   4     2910.96     2889.89    182.41 o 
  -5  -5   4     8166.11     7974.24    254.40 o 
  -4  -5   4    25077.82    24718.26    760.13 o 
  -3  -5   4    14532.27    14365.25    368.69 o 
  -2  -5   4    35970.30    41796.73   1113.73 o 
  -1  -5   4     3095.88     2948.03    170.55 o 
   0  -5   4     4621.06     4228.05    142.75 o 
   1  -5   4      132.40      153.67     62.52 o 
   2  -5   4    12158.70    11530.30    322.57 o 
   3  -5   4     1279.98     1085.48    125.96 o 
   4  -5   4    45391.36    48208.21   1099.95 o 
   5  -5   4      241.59      192.99     71.82 o 
   6  -5   4     9101.65     9208.38    353.78 o 
   7  -5   4        4.56     -112.51     75.01 o 
   8  -5   4     9899.06     9670.65    534.22 o 
   9  -5   4       43.08       26.69    101.60 o 
  10  -5   4     8832.13     8577.74    395.79 o 
  11  -5   4      478.21      577.54    150.96 o 
  12  -5   4     5315.79     4856.69    421.04 o 
  13  -5   4      219.38      178.88    232.81 o 
 -14  -4   4     1184.80     1194.46    208.13 o 
 -13  -4   4     1241.88     1147.41    202.82 o 
 -12  -4   4      189.53      268.55    154.35 o 
 -11  -4   4        0.51      -49.53    153.57 o 
 -10  -4   4      583.31      241.95    128.69 o 
  -9  -4   4     5445.14     5576.54    306.21 o 
  -8  -4   4    10965.81     9982.79    414.21 o 
  -7  -4   4    12357.12    11196.79    404.75 o 
  -6  -4   4     9681.95     9709.16    391.05 o 
  -5  -4   4     1613.86     1556.54    116.85 o 
  -4  -4   4     1560.10     1703.93    111.26 o 
  -3  -4   4     1533.51     1686.52     92.73 o 
  -2  -4   4    44400.90    49301.59   1281.89 o 
  -1  -4   4     8648.87     8485.89    429.07 o 
   0  -4   4    44035.14    46668.28   1024.92 o 
   1  -4   4     3167.78     2963.65    123.58 o 
   2  -4   4     3111.86     2974.03    134.52 o 
   3  -4   4        8.61       66.65     54.52 o 
   4  -4   4      819.03      965.96     97.00 o 
   5  -4   4       40.35       45.34     52.02 o 
   6  -4   4    53159.05    57082.28   1293.51 o 
   7  -4   4        5.19      -82.65     69.07 o 
   8  -4   4    23988.17    23527.62    705.75 o 
   9  -4   4       14.83     -119.88     79.92 o 
  10  -4   4      493.98      706.56    143.16 o 
  11  -4   4       76.63       43.88    118.86 o 
  12  -4   4     1064.20     1370.15    304.82 o 
  13  -4   4      523.46      418.69    222.89 o 
  14  -4   4     3118.74     2811.08    376.40 o 
 -14  -3   4       68.34      195.15    184.47 o 
 -13  -3   4     2307.84     2215.42    260.44 o 
 -12  -3   4     4587.46     4508.38    333.38 o 
 -11  -3   4     8370.44     7882.03    400.45 o 
 -10  -3   4     4082.76     3738.66    417.37 o 
  -9  -3   4     3097.10     3300.02    319.86 o 
  -8  -3   4      610.61      558.86    236.53 o 
  -7  -3   4      537.13      467.15    149.83 o 
  -6  -3   4     4339.94     4397.64    176.29 o 
  -5  -3   4    12895.07    13071.54    353.33 o 
  -4  -3   4    43885.57    47178.25   1044.03 o 
  -3  -3   4     7214.85     7414.31    215.58 o 
  -2  -3   4     8157.53     8260.47    222.90 o 
  -1  -3   4     1519.13     1642.03    114.45 o 
   0  -3   4     8679.42     9777.82    252.57 o 
   1  -3   4      364.36      455.27     52.59 o 
   2  -3   4    28400.93    29293.83    781.17 o 
   3  -3   4       87.38       28.87     46.61 o 
   4  -3   4    55005.80    58535.72   1510.20 o 
   5  -3   4       79.40       86.80     51.79 o 
   6  -3   4     2832.55     2474.82    206.04 o 
   7  -3   4       56.70      -71.34     64.72 o 
   8  -3   4     7264.75     7530.86    275.28 o 
   9  -3   4      837.69      904.72    145.27 o 
  10  -3   4    15135.78    15400.36    559.00 o 
  11  -3   4      279.30      176.93    123.64 o 
  12  -3   4     6801.19     7275.23    414.14 o 
  13  -3   4       51.49       32.43    138.38 o 
  14  -3   4      190.25      645.77    205.76 o 
 -14  -2   4      566.60      498.52    175.26 o 
 -13  -2   4     1852.24     2231.46    259.75 o 
 -12  -2   4      141.61      226.98    145.25 o 
 -11  -2   4      273.07      347.28    248.38 o 
 -10  -2   4     1539.69     1978.39    387.15 o 
  -9  -2   4     8626.70     8283.56    474.00 o 
  -8  -2   4    10307.60     9579.48    598.69 o 
  -7  -2   4    11400.85    11334.34    663.28 o 
  -6  -2   4     6762.77     6430.87    213.30 o 
  -5  -2   4     1189.32     1258.57     92.18 o 
  -4  -2   4     1315.83     1449.45     92.18 o 
  -3  -2   4     6013.83     5578.53    172.20 o 
  -2  -2   4    21941.61    23810.06    542.71 o 
  -1  -2   4     8931.87     8885.26    226.19 o 
   0  -2   4    75991.44    83693.90   2067.64 o 
   1  -2   4      993.45     1012.82     75.23 o 
   2  -2   4    12752.24    13381.03    335.58 o 
   3  -2   4       84.54       91.19     48.65 o 
   4  -2   4     3166.31     3267.72    159.97 o 
   5  -2   4      282.11      236.23     69.81 o 
   6  -2   4    29040.98    29033.24    818.54 o 
   7  -2   4       71.75       24.88     53.63 o 
   8  -2   4    18895.81    17655.32    498.02 o 
   9  -2   4      790.53      831.27    135.89 o 
  10  -2   4      156.61      280.50    110.67 o 
  11  -2   4        1.79      -16.17    106.55 o 
  12  -2   4     2914.44     3145.12    446.41 o 
  13  -2   4      856.30      776.99    190.57 o 
  14  -2   4     2446.42     2258.12    266.91 o 
 -14  -1   4      237.96      586.81    226.33 o 
 -13  -1   4     2423.62     2648.63    276.74 o 
 -12  -1   4     3044.24     3122.26    370.67 o 
 -11  -1   4     7459.59     6546.45    368.28 o 
 -10  -1   4     2640.81     2474.34    293.12 o 
  -9  -1   4     5089.90     5177.77    292.21 o 
  -8  -1   4      476.88      374.21    102.59 o 
  -7  -1   4      498.06      552.67    107.80 o 
  -6  -1   4     8040.11     7480.88    301.59 o 
  -5  -1   4    14399.67    14169.15    423.48 o 
  -4  -1   4    46070.06    47789.82   1050.45 o 
  -3  -1   4    19559.54    18939.30    500.65 o 
  -2  -1   4    37623.29    42285.69    916.56 o 
  -1  -1   4     2491.63     2439.02     88.68 o 
   0  -1   4      335.25      371.23     41.04 o 
   1  -1   4     1788.29     1894.88     81.33 o 
   2  -1   4    87808.88    95883.55   2023.98 o 
   3  -1   4     1145.09     1089.84     77.96 o 
   4  -1   4    58509.07    62000.84   1344.13 o 
   5  -1   4      334.03      393.21     64.60 o 
   6  -1   4      958.20     1023.30     94.15 o 
   7  -1   4       98.37      114.84     53.56 o 
   8  -1   4      395.12      145.74    117.14 o 
   9  -1   4      142.22      -41.04    167.28 o 
  10  -1   4    18588.41    18008.45    614.06 o 
  11  -1   4      723.79      709.13    145.45 o 
  12  -1   4     7053.94     6774.72    384.83 o 
  13  -1   4      471.24      403.32    148.84 o 
  14  -1   4      203.79       26.37    136.56 o 
 -14   0   4      835.44      746.66    208.06 o 
 -13   0   4     4188.79     4042.93    359.15 o 
 -12   0   4     1631.10     1459.63    207.45 o 
 -11   0   4        0.93       42.35    118.92 o 
 -10   0   4      103.84       48.84    101.80 o 
  -9   0   4     6670.87     6329.41    308.71 o 
  -8   0   4    10925.40    11150.91    414.34 o 
  -7   0   4    13941.10    12991.03    443.20 o 
  -6   0   4    14667.25    14308.38    372.84 o 
  -5   0   4     3860.37     3982.37    145.13 o 
  -4   0   4     4494.12     4243.76    165.60 o 
  -3   0   4       48.00       72.77     33.59 o 
  -2   0   4    12944.28    13406.72    373.79 o 
  -1   0   4     1845.57     2044.24     92.69 o 
   0   0   4   209580.52   233710.44   4837.18 o 
   1   0   4     1549.48     1488.53     88.73 o 
   2   0   4    18122.19    20820.81    474.73 o 
   3   0   4      125.98      213.35     48.75 o 
   4   0   4      699.53      683.88     64.68 o 
   5   0   4       28.00       85.22     45.22 o 
   6   0   4     3214.55     2936.12    155.66 o 
   7   0   4       99.24       71.88     61.87 o 
   8   0   4    48200.73    48274.89   1299.47 o 
   9   0   4      797.87      441.38    319.21 o 
  10   0   4     3235.58     3874.60    460.67 o 
  11   0   4       31.06       32.30    113.46 o 
  12   0   4     1742.99     2158.07    271.61 o 
  13   0   4      263.32      283.99    156.60 o 
  14   0   4     3781.45     4125.10    346.93 o 
  15   0   4     1269.13     1622.85    312.46 o 
 -14   1   4      206.06      126.74    180.77 o 
 -13   1   4     1954.28     1662.84    237.05 o 
 -12   1   4     3818.47     3870.48    309.58 o 
 -11   1   4     7307.84     7009.84    375.33 o 
 -10   1   4     7587.52     6852.60    651.67 o 
  -9   1   4     5668.59     6154.36    305.95 o 
  -8   1   4      430.24      232.75     94.59 o 
  -7   1   4      205.76      133.10     85.71 o 
  -6   1   4    31095.29    30933.93    721.21 o 
  -5   1   4    10520.27    10602.18    287.40 o 
  -4   1   4    65266.65    69969.06   1503.28 o 
  -3   1   4    15150.91    15485.78    445.78 o 
  -2   1   4    75555.51    88103.88   2160.77 o 
  -1   1   4     1026.57     1168.59     93.19 o 
   0   1   4     2245.83     2455.34     82.66 o 
   1   1   4     2516.67     2530.79     81.82 o 
   2   1   4    63319.36    69112.80   1458.12 o 
   3   1   4       93.23       55.82     42.42 o 
   4   1   4   107055.76   115642.30   2436.01 o 
   5   1   4      452.36      498.34     61.26 o 
   6   1   4    45842.99    49306.60   1098.18 o 
   7   1   4      189.24      155.08     60.74 o 
   8   1   4    11352.94    10825.76    600.47 o 
   9   1   4      254.11       72.34    101.87 o 
  10   1   4    25561.47    23759.68   1569.12 o 
  11   1   4     2612.04     2568.94    234.85 o 
  12   1   4     5279.42     6323.42    372.33 o 
  13   1   4      204.81      226.18    209.72 o 
  14   1   4      314.84      181.29    165.63 o 
  15   1   4      137.82      233.37    234.05 o 
 -14   2   4     1187.27     1234.48    287.27 o 
 -13   2   4     3158.80     3206.26    303.81 o 
 -12   2   4      790.47      538.13    187.25 o 
 -11   2   4      182.74      188.84    125.22 o 
 -10   2   4       81.56       -6.38     96.59 o 
  -9   2   4     3565.80     3011.74    280.61 o 
  -8   2   4    11251.34    10778.63    406.60 o 
  -7   2   4    14850.84    14802.01    491.86 o 
  -6   2   4    23929.48    24632.64    592.23 o 
  -5   2   4     3372.66     3302.40    135.78 o 
  -4   2   4      356.29      483.33     57.12 o 
  -3   2   4       22.08       20.58     32.28 o 
  -2   2   4     6854.18     6448.92    177.80 o 
  -1   2   4     1067.16      987.84     68.17 o 
   0   2   4    47281.76    53242.93   1273.89 o 
   1   2   4     4816.59     4423.27    153.07 o 
   2   2   4    11017.76    12288.38    349.63 o 
   3   2   4      607.09      576.89     47.80 o 
   4   2   4     4477.68     5041.67    157.18 o 
   5   2   4       64.08       71.22     59.48 o 
   6   2   4    51038.67    52787.18   1166.94 o 
   7   2   4     1316.46     1196.42     93.06 o 
   8   2   4    29303.26    27371.80   1019.59 o 
   9   2   4     1162.59      846.39    237.30 o 
  10   2   4     1677.19     1996.43    532.00 o 
  11   2   4       16.44      143.88    112.13 o 
  12   2   4     4116.76     4678.19    323.85 o 
  13   2   4     1037.15     1017.07    198.21 o 
  14   2   4     6162.03     6497.89    416.84 o 
  15   2   4     1633.14     1808.13    326.87 o 
 -14   3   4      185.06      376.78    329.23 o 
 -13   3   4      568.57      846.78    247.80 o 
 -12   3   4     1970.37     1835.13    238.53 o 
 -11   3   4     5093.30     5200.55    336.17 o 
 -10   3   4    11694.53    11021.48    455.76 o 
  -9   3   4     4001.28     4076.42    267.65 o 
  -8   3   4     3470.45     3894.37    242.41 o 
  -7   3   4      155.53      164.44     90.45 o 
  -6   3   4    16811.59    16671.85    495.14 o 
  -5   3   4     7025.70     7712.62    266.06 o 
  -4   3   4    52462.00    57152.96   1450.66 o 
  -3   3   4     6135.41     5835.48    200.89 o 
  -2   3   4     4814.66     4961.54    272.99 o 
  -1   3   4      156.02      134.22     32.15 o 
   0   3   4    14470.13    15293.69    352.94 o 
   1   3   4      114.89      159.71     43.56 o 
   2   3   4    29178.20    31815.48    693.04 o 
   3   3   4        5.88       11.41     31.04 o 
   4   3   4    37539.85    40243.69    884.03 o 
   5   3   4     1370.17     1332.59     87.29 o 
   6   3   4     6789.83     6344.99    199.20 o 
   7   3   4       65.96       73.38     49.00 o 
   8   3   4       80.27       89.12     86.00 o 
   9   3   4      739.10      595.46    116.23 o 
  10   3   4     9749.20     9175.50    444.61 o 
  11   3   4     1670.79     1173.71    232.88 o 
  12   3   4     8679.81     9891.86    446.92 o 
  13   3   4      743.47      772.72    180.88 o 
  14   3   4      360.49      320.60    163.85 o 
  15   3   4       89.10      496.52    240.41 o 
 -14   4   4     1697.27     1729.93    328.40 o 
 -13   4   4     2677.19     3375.10    394.77 o 
 -12   4   4     1907.92     2054.90    305.35 o 
 -11   4   4      212.91       76.19    126.33 o 
 -10   4   4     2211.52     2657.83    431.04 o 
  -9   4   4     4913.64     5093.94    572.50 o 
  -8   4   4    14115.56    14238.44    549.45 o 
  -7   4   4     9776.83     9197.21    287.24 o 
  -6   4   4    12538.31    12601.03    350.04 o 
  -5   4   4     4677.19     4748.41    308.15 o 
  -4   4   4     8019.36     7920.88    231.86 o 
  -3   4   4     1699.20     1688.40    118.85 o 
  -2   4   4    24940.29    26353.20    690.47 o 
  -1   4   4     2715.17     2757.64     98.80 o 
   0   4   4    22841.30    23899.04    533.76 o 
   1   4   4     3066.04     3092.76    105.52 o 
   2   4   4     7959.95     8461.55    241.77 o 
   3   4   4       24.60       12.01     31.04 o 
   4   4   4    11344.46    12060.53    305.18 o 
   5   4   4       47.53       74.68     40.38 o 
   6   4   4    25854.12    25969.05    612.38 o 
   7   4   4     3533.59     3500.09    150.95 o 
   8   4   4    26426.29    25743.04    752.75 o 
   9   4   4     2639.09     2297.40    268.98 o 
  10   4   4     1567.82     1522.51    170.63 o 
  11   4   4      169.91      149.71    160.68 o 
  12   4   4     3109.97     3157.49    263.29 o 
  13   4   4     2379.08     1883.37    321.35 o 
  14   4   4     4757.77     5812.09    392.14 o 
  15   4   4     1461.22     1358.93    302.89 o 
 -14   5   4      121.84      198.40    398.18 o 
 -13   5   4      636.39      358.86    217.44 o 
 -12   5   4     3399.83     3834.16    400.79 o 
 -11   5   4     4410.88     4756.88    418.91 o 
 -10   5   4    11956.66    11557.76    586.44 o 
  -9   5   4     7029.11     6763.32    338.54 o 
  -8   5   4     4086.74     4131.33    254.17 o 
  -7   5   4       10.33       12.30     57.73 o 
  -6   5   4    11330.21    11110.59    321.68 o 
  -5   5   4     3136.10     3351.44    148.30 o 
  -4   5   4    43822.84    45220.21   1009.17 o 
  -3   5   4     8136.79     7583.26    386.53 o 
  -2   5   4    68930.66    77175.05   1646.10 o 
  -1   5   4     4318.92     4449.82    184.58 o 
   0   5   4    20766.01    22579.59    514.10 o 
   1   5   4      700.62      691.68     58.61 o 
   2   5   4     4759.60     4779.88    165.82 o 
   3   5   4      260.73      222.39     58.97 o 
   4   5   4    51878.14    55199.45   1197.54 o 
   5   5   4     2165.03     2122.26    131.09 o 
   6   5   4    12771.80    13034.32    346.20 o 
   7   5   4      528.23      537.81     73.85 o 
   8   5   4     1315.54     1361.85    166.71 o 
   9   5   4      193.06      139.27     91.44 o 
  10   5   4     7870.26     7727.52    347.35 o 
  11   5   4     1892.77     1971.61    206.19 o 
  12   5   4     7215.78     6245.15    347.42 o 
  13   5   4     1163.39     1450.92    210.34 o 
  14   5   4      110.70      341.68    165.77 o 
  15   5   4       92.81      109.18    259.69 o 
 -13   6   4     1588.95     1694.27    309.11 o 
 -12   6   4      467.44      522.31    212.67 o 
 -11   6   4       42.89     -100.21    136.97 o 
 -10   6   4     4626.28     4247.88    378.10 o 
  -9   6   4     3128.86     3555.85    399.83 o 
  -8   6   4     9392.40     8945.56    371.55 o 
  -7   6   4     4249.34     4266.30    191.95 o 
  -6   6   4    13842.20    14467.31    399.05 o 
  -5   6   4     3474.81     3524.88    200.27 o 
  -4   6   4      156.01      185.23     50.64 o 
  -3   6   4       93.46      101.05     57.97 o 
  -2   6   4    35989.79    39307.68    999.22 o 
  -1   6   4      240.19      232.09     54.08 o 
   0   6   4    11040.38    10322.58    267.22 o 
   1   6   4        2.39      -45.71     34.32 o 
   2   6   4    45085.75    47374.10   1033.29 o 
   3   6   4        1.27      -44.83     33.73 o 
   4   6   4    12740.22    14738.02    565.83 o 
   5   6   4      175.85      156.07     48.63 o 
   6   6   4    27420.23    28399.40    669.89 o 
   7   6   4     3695.32     3776.12    162.04 o 
   8   6   4    11791.18    11521.24    427.20 o 
   9   6   4     3036.65     2626.36    429.29 o 
  10   6   4     2505.95     2252.62    289.65 o 
  11   6   4       11.45      206.30    107.69 o 
  12   6   4     1014.61      867.53    160.88 o 
  13   6   4      932.23     1402.84    201.09 o 
  14   6   4     3102.26     3086.74    421.95 o 
  15   6   4     1668.83     1919.41    345.26 o 
 -13   7   4      576.78      338.33    231.94 o 
 -12   7   4     2542.28     2781.06    366.20 o 
 -11   7   4     2568.44     2835.08    383.76 o 
 -10   7   4     5161.66     5121.72    439.93 o 
  -9   7   4     3106.45     3218.58    840.96 o 
  -8   7   4     8824.91     9212.36    474.30 o 
  -7   7   4      136.23      137.48     76.72 o 
  -6   7   4     5853.22     5728.17    323.78 o 
  -5   7   4      397.32      303.68     83.38 o 
  -4   7   4    43926.24    44064.75   1157.08 o 
  -3   7   4     3172.31     2999.70    170.84 o 
  -2   7   4    21472.48    21349.51    595.40 o 
  -1   7   4       18.94      -57.97     38.65 o 
   0   7   4     2906.60     3135.48    125.24 o 
   1   7   4      573.34      626.51     66.53 o 
   2   7   4    30763.59    31069.54    706.25 o 
   3   7   4      479.73      237.65     94.47 o 
   4   7   4    54397.06    58302.99   1274.80 o 
   5   7   4     3335.06     3217.87    300.04 o 
   6   7   4     7210.57     7062.98    230.00 o 
   7   7   4      377.08      322.31     71.23 o 
   8   7   4      459.48      565.39    111.01 o 
   9   7   4     1205.66     1242.89    157.79 o 
  10   7   4     7741.50     7124.27    340.94 o 
  11   7   4     2760.44     2754.90    235.58 o 
  12   7   4     3527.59     3447.76    442.71 o 
  13   7   4      785.06      928.97    185.72 o 
  14   7   4       71.23      207.84    162.50 o 
  15   7   4      100.49     -142.83    241.52 o 
 -13   8   4      961.79      831.58    259.99 o 
 -12   8   4      804.85      470.38    212.43 o 
 -11   8   4       99.66       86.44    152.98 o 
 -10   8   4      679.12      457.43    253.68 o 
  -9   8   4      354.43      240.65    148.10 o 
  -8   8   4    16575.00    15926.01    688.99 o 
  -7   8   4     2595.30     2736.59    202.64 o 
  -6   8   4    11178.23    10978.67    590.81 o 
  -5   8   4      900.30      885.59    117.95 o 
  -4   8   4     1248.09     1459.58    157.78 o 
  -3   8   4        6.89      -33.00     57.06 o 
  -2   8   4    20448.14    20192.35    581.58 o 
  -1   8   4      782.58      921.26    150.59 o 
   0   8   4    65761.42    69992.74   1513.46 o 
   1   8   4      192.96      132.92     49.93 o 
   2   8   4    30061.36    32058.53    736.61 o 
   3   8   4       48.77        4.16     42.46 o 
   4   8   4      483.51      656.97     73.93 o 
   5   8   4      326.23      252.46     63.51 o 
   6   8   4    24039.82    25252.43    617.03 o 
   7   8   4     4687.10     4450.96    191.29 o 
   8   8   4    13071.88    12550.05    447.27 o 
   9   8   4     2160.76     2251.75    257.17 o 
  10   8   4     2368.30     1956.55    294.32 o 
  11   8   4       14.37       23.39    134.66 o 
  12   8   4      529.28      472.20    146.36 o 
  13   8   4     1177.64      907.06    225.97 o 
  14   8   4     3480.83     3565.46    427.74 o 
  15   8   4     2119.44     2803.80    506.47 o 
 -12   9   4     1591.90     2025.49    489.80 o 
 -11   9   4     1627.65     2050.81    301.62 o 
 -10   9   4     5941.56     6634.34    497.45 o 
  -9   9   4     1235.71     1089.52    211.69 o 
  -8   9   4     4141.46     4284.82    365.77 o 
  -7   9   4      300.15      170.47     98.22 o 
  -6   9   4      314.35      263.37     93.49 o 
  -5   9   4      896.90      778.73    149.22 o 
  -4   9   4    27319.07    26050.02    748.97 o 
  -3   9   4     1741.87     1737.12    153.45 o 
  -2   9   4    55105.08    57126.99   1455.26 o 
  -1   9   4       88.95       47.17     66.15 o 
   0   9   4      723.85      694.54     75.18 o 
   1   9   4       13.15       14.50     48.71 o 
   2   9   4    52935.82    54435.77   1206.30 o 
   3   9   4     3901.28     3514.56    157.15 o 
   4   9   4     1317.20     1336.82    163.15 o 
   5   9   4      689.40      652.21     97.24 o 
   6   9   4     5857.45     5571.06    210.04 o 
   7   9   4      121.85      127.11     68.75 o 
   8   9   4      163.43      184.78     78.12 o 
   9   9   4     2213.90     2469.10    212.80 o 
  10   9   4    14455.97    14222.76    524.94 o 
  11   9   4     4151.72     4279.46    295.83 o 
  12   9   4     2911.16     2559.07    303.11 o 
  13   9   4     1171.74     1247.15    205.44 o 
  14   9   4       21.57     -128.84    200.09 o 
  15   9   4       21.00     -153.81    239.13 o 
 -12  10   4     1043.66      831.94    234.95 o 
 -11  10   4       97.75      409.71    199.99 o 
 -10  10   4      491.86      233.39    153.43 o 
  -9  10   4      126.56      126.06    141.50 o 
  -8  10   4    14393.03    15039.25    681.84 o 
  -7  10   4     2969.50     2884.51    230.92 o 
  -6  10   4    23660.26    23684.25    726.34 o 
  -5  10   4      381.42      276.63     94.80 o 
  -4  10   4     1863.75     1625.21    263.76 o 
  -3  10   4      172.89      221.85     86.91 o 
  -2  10   4    11917.20    10953.22    386.89 o 
  -1  10   4       43.02       -5.21     65.12 o 
   0  10   4    23600.29    22555.05    555.63 o 
   1  10   4      149.16       63.48     55.18 o 
   2  10   4     9012.32     9225.56    400.91 o 
   3  10   4     1162.54     1386.29    176.36 o 
   4  10   4     3606.74     3815.52    289.83 o 
   5  10   4       30.25      -36.15     69.11 o 
   6  10   4    17066.86    16975.36    459.90 o 
   7  10   4     3956.25     3943.70    196.08 o 
   8  10   4     6603.80     6449.92    254.69 o 
   9  10   4     2897.42     2797.49    228.13 o 
  10  10   4      586.62      719.28    146.37 o 
  11  10   4      349.66      358.37    180.27 o 
  12  10   4       30.96        4.47    130.06 o 
  13  10   4      825.84      898.55    223.19 o 
  14  10   4     1504.07     1360.00    340.92 o 
 -12  11   4     2352.15     2013.14    338.57 o 
 -11  11   4     1221.93     1443.04    266.18 o 
 -10  11   4     3257.97     3404.15    369.81 o 
  -9  11   4      686.22      748.77    202.15 o 
  -8  11   4     1717.58     1532.97    245.49 o 
  -7  11   4       58.48       80.05    104.35 o 
  -6  11   4      893.17      901.23    175.99 o 
  -5  11   4      564.76      660.38    130.57 o 
  -4  11   4    15961.22    14118.21   1092.33 o 
  -3  11   4      265.25      204.54     91.29 o 
  -2  11   4    20551.01    19396.70    602.29 o 
  -1  11   4       94.31      158.99     77.29 o 
   0  11   4      427.65      588.67     93.62 o 
   1  11   4       13.84        6.84     70.63 o 
   2  11   4    18335.50    19372.00    587.57 o 
   3  11   4     2214.14     2030.15    141.63 o 
   4  11   4     6637.80     6062.55    255.53 o 
   5  11   4     1129.36     1053.68    146.03 o 
   6  11   4     7240.14     7048.46    298.84 o 
   7  11   4      842.16      654.74    161.11 o 
   8  11   4      260.15      109.58     83.74 o 
   9  11   4      479.97      589.36    134.81 o 
  10  11   4     6245.62     6349.72    408.46 o 
  11  11   4     2717.38     2982.61    271.08 o 
  12  11   4     2413.32     2625.87    322.75 o 
  13  11   4      983.10      976.71    206.47 o 
  14  11   4      171.25      660.85    290.46 o 
 -11  12   4       13.31      -26.40    166.41 o 
 -10  12   4      537.49      381.94    182.31 o 
  -9  12   4      590.08      892.01    221.88 o 
  -8  12   4     8896.20     8940.42    530.91 o 
  -7  12   4      437.63      402.68    132.06 o 
  -6  12   4    16221.79    15302.07    555.51 o 
  -5  12   4      254.35      272.07    118.02 o 
  -4  12   4     1967.02     2329.43    206.78 o 
  -3  12   4        4.13       65.28     89.65 o 
  -2  12   4     5686.09     4950.42    273.77 o 
  -1  12   4      268.63      247.85    101.61 o 
   0  12   4    26133.80    25503.48   1257.91 o 
   1  12   4      487.70      487.18     83.47 o 
   2  12   4    20094.28    20419.72    534.35 o 
   3  12   4     1076.95      977.99    111.35 o 
   4  12   4      354.36      526.90     92.77 o 
   5  12   4       95.32       69.57     70.41 o 
   6  12   4     3828.83     3968.11    207.06 o 
   7  12   4     2269.33     2140.84    163.04 o 
   8  12   4     9431.00     9327.57    463.35 o 
   9  12   4     2676.93     2586.25    281.65 o 
  10  12   4     1331.93     1548.48    196.28 o 
  11  12   4       33.87      -38.96    130.95 o 
  12  12   4      412.58      631.74    176.19 o 
  13  12   4     1054.50     1027.30    216.65 o 
  14  12   4     1197.94      615.21    480.33 o 
 -10  13   4     3208.64     3563.39    399.61 o 
  -9  13   4      496.86      482.71    203.39 o 
  -8  13   4      638.09      468.07    200.29 o 
  -7  13   4        0.36     -137.00     91.34 o 
  -6  13   4     3545.33     3563.55    282.48 o 
  -5  13   4      391.46      141.09    112.50 o 
  -4  13   4    11731.47    10738.27    429.27 o 
  -3  13   4       30.26      -40.58     80.82 o 
  -2  13   4     8110.63     7705.73    339.72 o 
  -1  13   4       44.85       48.48     94.78 o 
   0  13   4       17.29        5.02     68.98 o 
   1  13   4       59.56       62.31     85.33 o 
   2  13   4     8533.78     8200.32    457.94 o 
   3  13   4     1011.59     1052.86    142.43 o 
   4  13   4    23952.77    21441.53    662.88 o 
   5  13   4     1949.29     2130.84    161.09 o 
   6  13   4     1583.16     1639.43    148.36 o 
   7  13   4       22.47       55.61     83.43 o 
   8  13   4      855.84      893.82    126.98 o 
   9  13   4      434.52      572.47    144.90 o 
  10  13   4     1139.99     1382.37    233.27 o 
  11  13   4     2062.23     2334.65    305.94 o 
  12  13   4     1922.54     2255.82    318.40 o 
  13  13   4      886.30     1309.78    278.76 o 
 -10  14   4      154.02      155.45    195.61 o 
  -9  14   4      151.34      -96.72    173.22 o 
  -8  14   4     3305.47     3075.68    362.50 o 
  -7  14   4       82.02       41.44    139.15 o 
  -6  14   4     9473.01     9112.19    439.45 o 
  -5  14   4        9.50       62.22    164.33 o 
  -4  14   4     1523.85     1636.42    194.72 o 
  -3  14   4        3.76       99.80    102.64 o 
  -2  14   4     5275.15     5586.09    306.70 o 
  -1  14   4      251.34      287.05    109.97 o 
   0  14   4    18331.31    17729.14    590.28 o 
   1  14   4      379.52      241.53    101.67 o 
   2  14   4     9666.64     8692.80    505.24 o 
   3  14   4      142.62       58.63     75.54 o 
   4  14   4      137.52      141.88     82.05 o 
   5  14   4      150.87      208.97    114.51 o 
   6  14   4     2525.32     2416.17    203.10 o 
   7  14   4     1899.58     2171.69    207.20 o 
   8  14   4     5337.02     5318.13    318.95 o 
   9  14   4     1847.46     1878.39    323.98 o 
  10  14   4     1253.50     1421.35    254.09 o 
  11  14   4       75.93      -26.47    272.76 o 
  12  14   4      504.32      736.75    240.91 o 
  13  14   4      818.24      931.91    248.81 o 
  -9  15   4      138.32      -10.98    171.63 o 
  -8  15   4      676.40      890.13    237.49 o 
  -7  15   4        0.36      -89.77    142.57 o 
  -6  15   4      551.43      589.48    161.79 o 
  -5  15   4        6.95      -11.25    120.02 o 
  -4  15   4     6933.10     6604.22    361.18 o 
  -3  15   4        1.52       -8.24    105.85 o 
  -2  15   4     9348.40     8942.73    460.03 o 
  -1  15   4      277.80      308.87    127.29 o 
   0  15   4     1933.68     2134.49    501.05 o 
   1  15   4       52.10        6.68    105.91 o 
   2  15   4     5347.27     4963.49    286.56 o 
   3  15   4      863.29      799.83    148.45 o 
   4  15   4     9973.29     9540.56    383.62 o 
   5  15   4     1354.27     1639.55    215.41 o 
   6  15   4     3437.51     3608.77    260.53 o 
   7  15   4      597.21      610.38    135.36 o 
   8  15   4       89.72       47.57    120.09 o 
   9  15   4      571.31      649.12    212.57 o 
  10  15   4     3678.20     3530.62    371.99 o 
  11  15   4     2104.59     2440.52    333.23 o 
  12  15   4      954.73      935.66    240.33 o 
  -8  16   4     2696.46     2393.78    344.36 o 
  -7  16   4      119.41      116.44    220.39 o 
  -6  16   4     6365.24     6576.73    414.64 o 
  -5  16   4       12.20     -179.17    119.45 o 
  -4  16   4     1087.72     1476.28    208.63 o 
  -3  16   4       10.96       71.42    113.53 o 
  -2  16   4     1677.23     1849.73    207.20 o 
  -1  16   4       69.60     -151.04    100.83 o 
   0  16   4     8739.58     8285.56    375.20 o 
   1  16   4      868.39      995.24    199.89 o 
   2  16   4     9588.98     9031.97    498.31 o 
   3  16   4      608.84      645.02    170.56 o 
   4  16   4      916.24      701.78    172.54 o 
   5  16   4      488.57      404.19    162.50 o 
   6  16   4    11180.02    10536.97    507.16 o 
   7  16   4     2041.61     1504.99    334.41 o 
   8  16   4     1534.67     1947.14    638.64 o 
   9  16   4     1101.38     1320.21    259.75 o 
  10  16   4       99.07     -125.21    177.53 o 
  11  16   4       31.89      445.81    197.16 o 
  12  16   4       90.83      362.44    206.56 o 
  -7  17   4        0.71      107.65    282.77 o 
  -6  17   4      504.57      570.62    179.32 o 
  -5  17   4        2.26       68.16    217.57 o 
  -4  17   4     6040.00     5961.89    386.89 o 
  -3  17   4       80.40       61.34    133.47 o 
  -2  17   4     7633.64     7358.60    393.74 o 
  -1  17   4      195.62      274.39    179.51 o 
   0  17   4       26.56       -9.12    141.15 o 
   1  17   4       40.24      131.47    150.95 o 
   2  17   4     6092.91     6193.87    454.12 o 
   3  17   4     1040.56     1023.92    553.03 o 
   4  17   4     6966.26     7260.03    476.82 o 
   5  17   4     1561.40     2114.36    278.42 o 
   6  17   4     1052.93     1113.65    208.07 o 
   7  17   4       73.88      174.82    137.07 o 
   8  17   4      213.52      241.03    162.96 o 
   9  17   4      274.63      136.28    310.76 o 
  10  17   4      643.29      931.16    232.51 o 
  11  17   4     1302.11     1554.94    292.39 o 
  -6  18   4     2738.24     2499.09    383.40 o 
  -5  18   4        1.85     -268.33    178.89 o 
  -4  18   4      308.37      471.76    220.71 o 
  -3  18   4       10.26       94.90    190.69 o 
  -2  18   4     2265.76     2101.44    327.21 o 
  -1  18   4       21.01       32.29    173.66 o 
   0  18   4     2811.64     3208.77    579.62 o 
   1  18   4      609.90      873.92    222.11 o 
   2  18   4     3613.48     3179.28    356.00 o 
   3  18   4      730.97      817.96    302.50 o 
   4  18   4       99.33       61.07    157.13 o 
   5  18   4       29.78     -116.36    131.49 o 
   6  18   4     1579.49     1479.39    245.34 o 
   7  18   4     1173.34     1575.41    258.57 o 
   8  18   4     1443.23     1131.89    327.13 o 
   9  18   4      893.97      982.57    247.31 o 
  10  18   4      225.69      676.64    232.31 o 
  -5  19   4       23.33      -10.99    339.30 o 
  -4  19   4     2373.94     2860.29    391.04 o 
  -3  19   4       37.74     -212.17    181.84 o 
  -2  19   4     4549.82     5379.63    501.35 o 
  -1  19   4      292.27      375.79    212.03 o 
   0  19   4       19.65      227.25    182.11 o 
   1  19   4       13.40     -209.98    139.98 o 
   2  19   4     2135.41     2275.96    325.92 o 
   3  19   4      586.59      469.10    197.96 o 
   4  19   4     2572.48     2775.01    452.40 o 
   5  19   4      803.37      904.91    221.74 o 
   6  19   4     1731.89     1872.51    759.25 o 
   7  19   4      276.40      583.05    195.02 o 
   8  19   4      258.75      392.92    251.13 o 
   9  19   4      275.11      507.07    240.92 o 
  -4  20   4      367.46      376.52    260.48 o 
  -3  20   4        3.95      -14.19    319.17 o 
  -2  20   4      914.64     1421.30    291.77 o 
  -1  20   4       52.65      110.67    190.37 o 
   0  20   4     2422.54     2786.56    366.01 o 
   1  20   4      598.57      816.25    242.68 o 
   2  20   4     2143.64     2372.44    494.60 o 
   3  20   4      329.68      590.90    196.44 o 
   4  20   4       91.74      291.42    176.13 o 
   5  20   4       61.46      186.37    173.11 o 
   6  20   4     1200.25     1708.68    275.34 o 
   7  20   4      946.52     1054.88    236.10 o 
   8  20   4     2055.01     2332.88    434.67 o 
  -2  21   4      812.41      859.97    292.47 o 
  -1  21   4      131.37      337.84    246.49 o 
   0  21   4       10.67      175.73    197.18 o 
   1  21   4        1.50      128.25    181.13 o 
   2  21   4      916.37      850.19    219.95 o 
   3  21   4      430.53      484.68    199.41 o 
   4  21   4     2940.86     3319.00    615.96 o 
   5  21   4      788.86     1109.11    240.18 o 
   6  21   4      830.75     1122.38    577.81 o 
  -3 -18   5       24.78      230.32    328.33 o 
  -2 -18   5      117.67      464.83    267.58 o 
  -1 -18   5      105.55      341.73    469.52 o 
   0 -18   5      784.25     1087.52    319.28 o 
  -6 -17   5        2.92      117.14    190.45 o 
  -5 -17   5       16.40      420.59    217.40 o 
  -4 -17   5      976.11      640.98    274.26 o 
  -3 -17   5      338.71      372.10    225.84 o 
  -2 -17   5     1394.42     1703.44    326.08 o 
  -1 -17   5     1835.62     2367.29    513.23 o 
   0 -17   5      430.52      811.63    260.79 o 
   1 -17   5      205.16     -351.46    234.31 o 
   2 -17   5      103.97      207.18    259.57 o 
   3 -17   5      797.73     1155.82    344.28 o 
  -7 -16   5      505.32      442.45    416.65 o 
  -6 -16   5     1963.83     1881.64    313.72 o 
  -5 -16   5     1491.51     1227.56    247.50 o 
  -4 -16   5     1200.67     1119.15    242.47 o 
  -3 -16   5      294.16      155.20    208.51 o 
  -2 -16   5      192.95      173.63    203.49 o 
  -1 -16   5     1087.36      891.89    298.29 o 
   0 -16   5     1672.52     1557.81    291.29 o 
   1 -16   5     1856.52     1696.79    337.08 o 
   2 -16   5      792.66      943.16    278.80 o 
   3 -16   5     1390.41     1506.58    342.32 o 
   4 -16   5       48.89       49.21    226.34 o 
   5 -16   5       19.82      -96.23    261.28 o 
  -9 -15   5      151.48      253.02    222.38 o 
  -8 -15   5     1327.07     1662.93    324.37 o 
  -7 -15   5      635.16      832.90    247.05 o 
  -6 -15   5        4.28      178.25    203.59 o 
  -5 -15   5      182.19      310.95    259.91 o 
  -4 -15   5     1578.29     1866.61    280.47 o 
  -3 -15   5     1711.37     1599.28    253.21 o 
  -2 -15   5     1842.66     1959.27    314.47 o 
  -1 -15   5     1104.10     1179.61    263.82 o 
   0 -15   5      597.30      646.24    237.71 o 
   1 -15   5      470.50      538.94    236.60 o 
   2 -15   5      206.72      213.16    215.72 o 
   3 -15   5      823.37     1513.80    676.64 o 
   4 -15   5      995.33      710.28    414.70 o 
   5 -15   5     3201.05     3222.79    428.44 o 
   6 -15   5      324.63      728.26    288.25 o 
 -10 -14   5       70.43      347.48    229.55 o 
  -9 -14   5       32.45     -215.38    143.59 o 
  -8 -14   5     1735.61     1812.11    307.73 o 
  -7 -14   5     1844.20     1221.98    293.64 o 
  -6 -14   5     3749.46     4090.45    345.90 o 
  -5 -14   5     3121.97     2910.86    538.19 o 
  -4 -14   5     1646.96     1500.68    320.55 o 
  -3 -14   5      226.90       32.44    160.92 o 
  -2 -14   5      323.05      305.64    151.37 o 
  -1 -14   5     2340.15     2233.59    263.15 o 
   0 -14   5     3025.22     2950.06    845.02 o 
   1 -14   5     5086.34     5857.86    500.30 o 
   2 -14   5     1957.40     2817.39    371.89 o 
   3 -14   5     4413.48     4882.76    481.22 o 
   4 -14   5        8.01      -75.32    216.13 o 
   5 -14   5       26.52       86.84    220.05 o 
   6 -14   5      201.32      468.80    260.49 o 
   7 -14   5     1232.95     1157.96    325.52 o 
 -10 -13   5     1622.33     2260.14    349.75 o 
  -9 -13   5      271.82      383.92    189.72 o 
  -8 -13   5     1725.31     1866.43    320.26 o 
  -7 -13   5      384.11      521.75    202.15 o 
  -6 -13   5        0.34       71.38    161.90 o 
  -5 -13   5       61.62      108.49    144.13 o 
  -4 -13   5     2300.70     2183.94    257.22 o 
  -3 -13   5     3860.09     3738.04    513.45 o 
  -2 -13   5     4430.49     3976.14    392.16 o 
  -1 -13   5     1547.84     1332.82    197.12 o 
   0 -13   5      288.24      111.77    129.25 o 
   1 -13   5      214.47      164.45    181.96 o 
   2 -13   5      118.21      272.46    335.54 o 
   3 -13   5      247.31      219.72    204.71 o 
   4 -13   5      647.27      928.00    253.31 o 
   5 -13   5     6122.98     6765.36    547.03 o 
   6 -13   5     1100.85     1017.37    280.67 o 
   7 -13   5     3408.68     3512.52    431.99 o 
   8 -13   5        4.94      119.11    258.15 o 
 -11 -12   5       13.75      153.28    455.55 o 
 -10 -12   5       14.70       42.00    154.77 o 
  -9 -12   5       46.76       55.53    177.79 o 
  -8 -12   5     1021.33     1200.40    252.18 o 
  -7 -12   5      806.60      737.03    218.26 o 
  -6 -12   5     4993.48     5211.23    458.87 o 
  -5 -12   5     3322.27     2980.38    276.12 o 
  -4 -12   5     2654.68     2532.79    252.73 o 
  -3 -12   5     3195.27     2905.99    265.28 o 
  -2 -12   5       95.88      198.13    123.02 o 
  -1 -12   5      106.37      159.68    110.79 o 
   0 -12   5     3181.52     3747.37    302.35 o 
   1 -12   5     8121.24     7283.53    413.31 o 
   2 -12   5     3351.36     3191.89    266.07 o 
   3 -12   5     3869.75     3712.99    846.22 o 
   4 -12   5       68.64        3.55    272.01 o 
   5 -12   5       35.23      327.16    194.20 o 
   6 -12   5      504.77      456.57    226.80 o 
   7 -12   5     3318.01     4349.00    559.19 o 
   8 -12   5      168.90      593.04    242.58 o 
   9 -12   5     2977.85     3886.83    660.57 o 
 -12 -11   5      430.55      520.95    256.68 o 
 -11 -11   5      117.99      208.96    174.34 o 
 -10 -11   5     2651.64     3162.80    382.21 o 
  -9 -11   5      342.88      267.02    177.10 o 
  -8 -11   5     3282.18     3527.67    381.17 o 
  -7 -11   5     2350.35     2447.09    317.41 o 
  -6 -11   5      248.46      329.12    148.89 o 
  -5 -11   5      104.87       79.95    119.22 o 
  -4 -11   5     4995.82     4459.61    545.53 o 
  -3 -11   5     6288.51     5548.99    336.48 o 
  -2 -11   5     6114.54     6169.29    367.41 o 
  -1 -11   5     5261.45     5275.04    317.94 o 
   0 -11   5      880.11      997.01    162.05 o 
   1 -11   5      231.71      277.86    261.34 o 
   2 -11   5      579.95      720.06    155.46 o 
   3 -11   5     8224.30     8253.93    404.92 o 
   4 -11   5     2170.68     2616.66    397.57 o 
   5 -11   5     8541.38     8277.76    549.34 o 
   6 -11   5      550.34      757.34    241.54 o 
   7 -11   5     2979.13     3497.71    387.78 o 
   8 -11   5       15.43       77.20    212.71 o 
   9 -11   5       16.35      -35.75    296.79 o 
  10 -11   5        9.15     -103.94    331.04 o 
 -12 -10   5     2362.89     2474.41    348.47 o 
 -11 -10   5      359.52       11.69    156.04 o 
 -10 -10   5      314.96      436.27    197.98 o 
  -9 -10   5      131.56      134.73    321.42 o 
  -8 -10   5     2417.47     2431.27    312.82 o 
  -7 -10   5     2357.39     2372.29    444.14 o 
  -6 -10   5     8476.57     8970.86    409.54 o 
  -5 -10   5     9754.40     9959.69    537.77 o 
  -4 -10   5     6556.04     6769.06    580.22 o 
  -3 -10   5    11280.42    11211.96    619.57 o 
  -2 -10   5       55.45      100.95    103.10 o 
  -1 -10   5     1286.87     1123.26    202.34 o 
   0 -10   5     6200.80     5647.09    324.86 o 
   1 -10   5    16227.34    15712.95    625.32 o 
   2 -10   5     4123.39     4178.06    284.46 o 
   3 -10   5    13058.70    12678.64    498.81 o 
   4 -10   5      447.32      488.72    145.26 o 
   5 -10   5      994.96      901.39    254.44 o 
   6 -10   5      415.27      257.56    188.02 o 
   7 -10   5     3794.68     3694.19    388.53 o 
   8 -10   5      474.22      528.23    168.90 o 
   9 -10   5     4784.47     4910.13    435.62 o 
  10 -10   5        1.84      -20.94    183.27 o 
  11 -10   5     1048.00     1105.05    258.43 o 
 -13  -9   5       25.30     -133.46    198.02 o 
 -12  -9   5     1016.60     1353.31    393.22 o 
 -11  -9   5      610.31      414.21    216.53 o 
 -10  -9   5     4269.50     4986.88    445.15 o 
  -9  -9   5     1425.59     1241.05    252.54 o 
  -8  -9   5     2546.78     2590.67    772.17 o 
  -7  -9   5       79.75      166.47    140.68 o 
  -6  -9   5       67.64      187.09    118.38 o 
  -5  -9   5     3334.86     3490.81    261.75 o 
  -4  -9   5     7103.82     7005.80    438.41 o 
  -3  -9   5    14869.60    13140.74   1311.05 o 
  -2  -9   5     8203.18     7900.96    349.40 o 
  -1  -9   5    15241.44    14540.34    517.46 o 
   0  -9   5     1167.45     1114.16    151.11 o 
   1  -9   5       44.78        6.50    131.60 o 
   2  -9   5      487.21      378.54    122.14 o 
   3  -9   5     4928.30     4890.33    396.26 o 
   4  -9   5     2494.84     2448.99    476.69 o 
   5  -9   5     8759.74     8671.78    329.36 o 
   6  -9   5     1488.12     1937.39    178.93 o 
   7  -9   5     6435.90     7330.43    375.85 o 
   8  -9   5       12.30      163.96    133.50 o 
   9  -9   5      258.88      375.08    179.51 o 
  10  -9   5        9.74     -118.01    164.44 o 
  11  -9   5     2240.27     1975.40    307.91 o 
 -13  -8   5      188.19      585.02    231.61 o 
 -12  -8   5     3023.24     2708.16    340.75 o 
 -11  -8   5      297.37      313.50    165.19 o 
 -10  -8   5      277.55      166.49    161.53 o 
  -9  -8   5      429.67      499.48    177.42 o 
  -8  -8   5     2041.66     2252.53    282.39 o 
  -7  -8   5     2472.42     2469.27    286.39 o 
  -6  -8   5     7738.95     7774.78    354.02 o 
  -5  -8   5     8977.28     7928.22    352.70 o 
  -4  -8   5     6699.18     5964.40    300.13 o 
  -3  -8   5     8721.33     8469.33    357.19 o 
  -2  -8   5        8.08     -102.15    145.71 o 
  -1  -8   5      974.41      929.76    135.18 o 
   0  -8   5     4259.62     3963.26    243.61 o 
   1  -8   5    23134.61    23000.84    720.53 o 
   2  -8   5     5514.18     4893.41    209.58 o 
   3  -8   5     7378.31     7339.72    268.20 o 
   4  -8   5      563.80      417.21     97.81 o 
   5  -8   5      213.41      140.80     95.80 o 
   6  -8   5      326.70      260.16    109.61 o 
   7  -8   5     2301.82     2551.99    199.46 o 
   8  -8   5      426.49      226.21    115.45 o 
   9  -8   5     8917.78     8483.48    503.90 o 
  10  -8   5       46.33      216.66    173.07 o 
  11  -8   5     1072.26     1121.18    237.23 o 
  12  -8   5        7.83       67.95    172.57 o 
 -13  -7   5        5.50        4.96    192.10 o 
 -12  -7   5      505.67      911.39    246.48 o 
 -11  -7   5      227.42      300.36    181.14 o 
 -10  -7   5     2739.02     3041.29    335.69 o 
  -9  -7   5     2300.13     2003.10    319.77 o 
  -8  -7   5     3829.89     3962.19    356.76 o 
  -7  -7   5      440.29      512.28    160.95 o 
  -6  -7   5      145.08      156.05     96.48 o 
  -5  -7   5      466.81      299.59    106.17 o 
  -4  -7   5     4131.15     3765.47    235.58 o 
  -3  -7   5    21358.33    21504.00    664.87 o 
  -2  -7   5     9262.53     8423.63    338.51 o 
  -1  -7   5    14297.62    13516.88    463.30 o 
   0  -7   5     2613.93     2532.65    190.14 o 
   1  -7   5     1520.44     1548.14    107.80 o 
   2  -7   5       90.69       42.52     63.37 o 
   3  -7   5     4688.16     4724.34    211.64 o 
   4  -7   5     1008.04      828.60    113.18 o 
   5  -7   5    28469.15    28177.90    739.91 o 
   6  -7   5     1635.71     1604.74    156.08 o 
   7  -7   5     9897.09     9441.25    481.30 o 
   8  -7   5        0.26      -27.79     88.47 o 
   9  -7   5     1247.12     1274.91    352.67 o 
  10  -7   5       15.77       76.22    304.45 o 
  11  -7   5     2030.56     2084.38    537.41 o 
  12  -7   5      178.84      158.95    174.69 o 
 -13  -6   5      452.30      716.94    198.28 o 
 -12  -6   5     3799.59     4062.81    397.48 o 
 -11  -6   5      349.07      415.36    191.70 o 
 -10  -6   5      119.08      241.74    206.52 o 
  -9  -6   5      664.42      647.78    188.53 o 
  -8  -6   5     2367.29     2707.06    283.50 o 
  -7  -6   5     2575.43     2309.07    263.68 o 
  -6  -6   5     7976.98     7859.25    361.46 o 
  -5  -6   5     5670.46     5188.34    257.28 o 
  -4  -6   5     4543.76     4336.87    486.36 o 
  -3  -6   5     2913.05     2833.81    191.12 o 
  -2  -6   5       96.91      136.90     72.28 o 
  -1  -6   5      679.45      494.74     93.51 o 
   0  -6   5     4217.63     4267.41    377.75 o 
   1  -6   5    21147.00    20404.02    512.57 o 
   2  -6   5     5841.09     5275.92    210.00 o 
   3  -6   5    30215.29    29630.81    724.00 o 
   4  -6   5      374.13      439.72     98.01 o 
   5  -6   5      228.25      217.50     98.86 o 
   6  -6   5       20.58       77.76     85.53 o 
   7  -6   5    12091.70    11455.85    435.62 o 
   8  -6   5      548.07      632.42    116.55 o 
   9  -6   5    13863.34    13584.43    520.33 o 
  10  -6   5        8.34      -21.50    112.85 o 
  11  -6   5     2530.17     2900.85    337.03 o 
  12  -6   5       51.57      159.41    180.74 o 
  13  -6   5       32.72      167.32    199.16 o 
 -14  -5   5      204.71      742.63    241.42 o 
 -13  -5   5        9.24      145.41    156.91 o 
 -12  -5   5     1160.75     1443.48    260.43 o 
 -11  -5   5      897.65      904.60    211.21 o 
 -10  -5   5     9473.19     9476.41    521.95 o 
  -9  -5   5     6642.84     6283.92    334.86 o 
  -8  -5   5     6077.70     6270.46    344.54 o 
  -7  -5   5      898.38      801.22    132.25 o 
  -6  -5   5      102.76      -17.05     60.06 o 
  -5  -5   5       61.89      111.17     58.37 o 
  -4  -5   5     3352.36     3269.46    148.09 o 
  -3  -5   5    17634.35    17986.62    552.26 o 
  -2  -5   5    22685.22    22233.06    652.48 o 
  -1  -5   5    74993.17    83512.49   2122.81 o 
   0  -5   5     4537.58     4696.82    218.41 o 
   1  -5   5     2470.93     2696.21    127.54 o 
   2  -5   5      974.14      989.05     94.66 o 
   3  -5   5    31713.29    33667.86    798.68 o 
   4  -5   5     1567.54     1577.57    127.85 o 
   5  -5   5    37402.58    37962.16    907.06 o 
   6  -5   5      471.64      431.54     89.84 o 
   7  -5   5     7953.33     8281.96    332.56 o 
   8  -5   5       54.85       80.98     87.38 o 
   9  -5   5     1138.98      784.46    145.81 o 
  10  -5   5       22.42       -1.28    136.14 o 
  11  -5   5     8010.80     8374.81    451.96 o 
  12  -5   5      328.12      330.55    170.14 o 
  13  -5   5     5161.47     4357.25    588.78 o 
 -14  -4   5     1734.05     1721.46    289.44 o 
 -13  -4   5      115.82       40.52    161.72 o 
 -12  -4   5     3365.81     3060.81    713.48 o 
 -11  -4   5     1004.46      584.79    254.49 o 
 -10  -4   5     1928.68     2129.30    261.32 o 
  -9  -4   5      155.65       72.49     97.19 o 
  -8  -4   5     3524.42     3682.81    241.71 o 
  -7  -4   5     9173.87     9147.69    355.82 o 
  -6  -4   5    15792.82    15571.85    426.56 o 
  -5  -4   5    13401.53    13728.67    376.04 o 
  -4  -4   5     4151.82     4191.25    163.59 o 
  -3  -4   5     5114.83     5054.06    281.35 o 
  -2  -4   5      329.59      371.24     78.71 o 
  -1  -4   5     2759.54     3148.32    223.63 o 
   0  -4   5     8240.13     7841.21    221.16 o 
   1  -4   5     8580.50     7453.13    310.79 o 
   2  -4   5     5146.16     5215.58    183.83 o 
   3  -4   5    46874.92    50395.69   1322.52 o 
   4  -4   5      129.20       57.92     54.08 o 
   5  -4   5      149.96      255.11     68.85 o 
   6  -4   5        3.67       47.95     60.67 o 
   7  -4   5    20632.20    18062.35    617.92 o 
   8  -4   5      556.79      339.56     96.66 o 
   9  -4   5    10588.29     9545.36    397.42 o 
  10  -4   5       26.69      108.96    109.03 o 
  11  -4   5     3786.66     4486.53    322.09 o 
  12  -4   5        9.34       71.31    122.81 o 
  13  -4   5       96.06      356.57    234.01 o 
  14  -4   5      129.51      218.69    304.60 o 
 -14  -3   5      961.24     1589.98    235.92 o 
 -13  -3   5       18.65      -40.14    174.35 o 
 -12  -3   5     2645.00     3219.99    285.51 o 
 -11  -3   5     2921.97     2376.05    293.46 o 
 -10  -3   5     8270.31     7818.73    765.71 o 
  -9  -3   5     5375.42     4819.60    353.80 o 
  -8  -3   5     7681.92     8109.71    343.84 o 
  -7  -3   5     7029.38     6345.62    285.51 o 
  -6  -3   5      918.34      990.12     96.73 o 
  -5  -3   5     3710.67     3983.67    166.13 o 
  -4  -3   5     9387.30     9162.93    401.67 o 
  -3  -3   5    18505.97    18962.48    786.44 o 
  -2  -3   5    15263.26    14556.03    360.07 o 
  -1  -3   5    81483.05    91030.52   2269.87 o 
   0  -3   5     7984.96     7841.38    217.09 o 
   1  -3   5     9361.24     9852.65    514.59 o 
   2  -3   5      151.32       75.64     41.90 o 
   3  -3   5    21792.49    21380.95    525.72 o 
   4  -3   5     2469.05     2566.32    190.21 o 
   5  -3   5    16942.59    16548.18   1060.88 o 
   6  -3   5      839.03      862.16    118.43 o 
   7  -3   5    21095.53    21492.84    667.45 o 
   8  -3   5      125.94      110.77     72.26 o 
   9  -3   5      769.75      464.26    164.09 o 
  10  -3   5       14.22       89.83    106.52 o 
  11  -3   5     5553.54     6234.56    362.22 o 
  12  -3   5      459.17      404.26    199.61 o 
  13  -3   5     3668.57     3807.23    488.97 o 
  14  -3   5      529.85      623.02    286.28 o 
 -14  -2   5     2165.78     2566.09    288.49 o 
 -13  -2   5      329.22      426.14    166.98 o 
 -12  -2   5     3891.09     4114.80    318.10 o 
 -11  -2   5      258.24       16.84    124.48 o 
 -10  -2   5      664.80      621.54    140.16 o 
  -9  -2   5     1229.18     1224.42    157.72 o 
  -8  -2   5     3774.31     4223.73    316.00 o 
  -7  -2   5    14910.74    14223.17    478.92 o 
  -6  -2   5    11435.69    10702.59    311.68 o 
  -5  -2   5    20127.33    20318.41    504.31 o 
  -4  -2   5     6178.64     5935.11    194.52 o 
  -3  -2   5      641.49      691.82     71.71 o 
  -2  -2   5        7.33      -30.61     31.80 o 
  -1  -2   5    23833.77    25414.99    578.35 o 
   0  -2   5     8990.44     8671.97    267.61 o 
   1  -2   5    60409.74    64179.51   1377.22 o 
   2  -2   5     6657.61     5873.70    202.22 o 
   3  -2   5    16523.46    15848.96    401.95 o 
   4  -2   5      295.61      341.07     64.12 o 
   5  -2   5      882.10      784.30    131.99 o 
   6  -2   5        0.67      -19.72     57.10 o 
   7  -2   5    11060.15    11198.45    343.04 o 
   8  -2   5       69.61      164.80     75.37 o 
   9  -2   5    17597.88    16398.92    712.60 o 
  10  -2   5      284.34      260.33    153.11 o 
  11  -2   5     3741.50     3881.35    355.74 o 
  12  -2   5       32.53      170.78    240.13 o 
  13  -2   5      201.45      250.83    148.95 o 
  14  -2   5      202.60      564.53    202.67 o 
 -14  -1   5      405.19      406.95    167.42 o 
 -13  -1   5       38.08      205.02    153.85 o 
 -12  -1   5     1095.56     1392.54    212.46 o 
 -11  -1   5      511.46      559.36    152.85 o 
 -10  -1   5     5381.18     5161.70    311.48 o 
  -9  -1   5     5777.24     5631.38    306.83 o 
  -8  -1   5     7049.62     7495.85    321.74 o 
  -7  -1   5     3297.66     3230.50    248.04 o 
  -6  -1   5      664.27      762.94     91.67 o 
  -5  -1   5     3929.89     3828.74    153.05 o 
  -4  -1   5     3016.62     3175.97    131.55 o 
  -3  -1   5    34362.96    35403.34    791.65 o 
  -2  -1   5     8992.10     8522.18    230.69 o 
  -1  -1   5    45512.30    50657.22   1279.04 o 
   0  -1   5     7334.72     7245.98    195.60 o 
   1  -1   5     9802.97    10378.95    265.79 o 
   2  -1   5      446.04      438.13     56.53 o 
   3  -1   5    16761.59    18056.06    439.98 o 
   4  -1   5      355.00      333.27    156.57 o 
   5  -1   5    76645.61    83486.36   1801.95 o 
   6  -1   5      133.43      136.25     58.13 o 
   7  -1   5    20546.60    21269.06    546.98 o 
   8  -1   5       38.14       45.23     66.52 o 
   9  -1   5      136.03      118.78     89.80 o 
  10  -1   5      437.67      306.56    103.46 o 
  11  -1   5     2913.03     2707.88    317.36 o 
  12  -1   5      386.73      513.14    264.01 o 
  13  -1   5     5770.68     5853.84    382.49 o 
  14  -1   5      604.49      795.56    221.68 o 
 -14   0   5     2025.12     2783.35    385.84 o 
 -13   0   5     1494.36     1261.45    213.72 o 
 -12   0   5     4591.21     4676.65    338.43 o 
 -11   0   5      940.45      633.37    155.07 o 
 -10   0   5      690.21      691.76    142.34 o 
  -9   0   5       10.22      124.31     93.49 o 
  -8   0   5     1980.42     1879.41    296.34 o 
  -7   0   5    13193.49    12212.99    426.64 o 
  -6   0   5     5991.21     5554.93    221.43 o 
  -5   0   5    23712.37    24413.10    676.56 o 
  -4   0   5     3622.82     3444.73    134.07 o 
  -3   0   5      275.18      365.09     50.53 o 
  -2   0   5      374.70      419.64     50.02 o 
  -1   0   5     1386.31     1802.99    295.75 o 
   0   0   5     3015.76     3096.91    112.87 o 
   1   0   5    82108.47    90913.96   1911.89 o 
   2   0   5     4418.37     4424.59    143.71 o 
   3   0   5    44773.13    47780.06   1044.39 o 
   4   0   5      119.89      108.40     47.04 o 
   5   0   5    18826.56    20865.61    508.19 o 
   6   0   5      510.22      562.68     75.61 o 
   7   0   5     6141.84     6130.42    221.24 o 
   8   0   5      634.97      511.96    136.65 o 
   9   0   5    25558.11    26833.73    805.99 o 
  10   0   5       35.38       82.46     93.65 o 
  11   0   5    10492.45    10177.33    561.49 o 
  12   0   5      299.96      134.72    106.31 o 
  13   0   5      302.88      332.10    139.72 o 
  14   0   5      219.58      200.45    166.93 o 
  15   0   5     2352.39     2571.03    365.60 o 
 -14   1   5      793.66      793.28    219.03 o 
 -13   1   5       12.29     -206.36    142.56 o 
 -12   1   5     1140.79     1415.47    214.14 o 
 -11   1   5     1170.50     1262.42    188.03 o 
 -10   1   5     8081.80     7661.19    357.48 o 
  -9   1   5    11880.27    11136.90    432.61 o 
  -8   1   5     7720.41     7466.78    498.49 o 
  -7   1   5     2606.58     2854.37    203.00 o 
  -6   1   5       88.34      167.73     76.83 o 
  -5   1   5     5301.77     4989.31    174.17 o 
  -4   1   5     6614.56     7021.42    210.52 o 
  -3   1   5    24408.08    25520.47    680.52 o 
  -2   1   5    15468.84     8487.11    437.38 o 
  -1   1   5    44387.27    47537.11   1023.09 o 
   0   1   5     8462.60     8481.67    214.37 o 
   1   1   5    11031.74    11568.46    277.97 o 
   2   1   5        2.27      -44.32     29.54 o 
   3   1   5    24077.98    25443.39    578.70 o 
   4   1   5      662.16      719.42     63.11 o 
   5   1   5    61443.74    66237.63   1439.24 o 
   6   1   5      906.23      922.69     86.23 o 
   7   1   5    40625.36    40806.17    940.19 o 
   8   1   5       31.40        9.24     61.99 o 
   9   1   5        3.44       -9.14     81.36 o 
  10   1   5      931.94      941.11    145.52 o 
  11   1   5    16646.63    14384.52    737.02 o 
  12   1   5      337.21      134.08    228.75 o 
  13   1   5     5618.38     5996.85    503.78 o 
  14   1   5     1244.03     1314.45    408.54 o 
  15   1   5     1095.46      810.53    260.98 o 
 -14   2   5     2342.80     2445.64    363.34 o 
 -13   2   5     2594.91     2577.58    403.12 o 
 -12   2   5     4995.96     5192.72    401.33 o 
 -11   2   5     3585.78     3105.60    264.58 o 
 -10   2   5     1436.69     1567.33    240.77 o 
  -9   2   5       21.31      140.62     98.71 o 
  -8   2   5     3254.48     3348.70    231.20 o 
  -7   2   5    20349.75    20750.51    634.79 o 
  -6   2   5    11623.86    10853.76    308.98 o 
  -5   2   5    25382.23    26937.21    634.05 o 
  -4   2   5     6469.35     6373.35    208.64 o 
  -3   2   5    16155.74    17309.52    416.85 o 
  -1   2   5    14554.34    15412.57    407.63 o 
   0   2   5      873.78      920.45     63.31 o 
   1   2   5    29804.63    32455.17    703.99 o 
   2   2   5      936.11      851.89    111.29 o 
   3   2   5    41006.27    46327.81   1003.97 o 
   4   2   5       23.40       -3.33     39.41 o 
   5   2   5       61.42       59.57     41.98 o 
   6   2   5        1.33       -7.58     44.52 o 
   7   2   5    69831.60    75565.05   1654.48 o 
   8   2   5      757.63      676.86     88.86 o 
   9   2   5    34462.55    34068.23    976.21 o 
  10   2   5     2310.79     1962.64    197.82 o 
  11   2   5     2622.67     3289.67    259.97 o 
  12   2   5      137.01      202.05    132.22 o 
  13   2   5      171.09      291.98    202.77 o 
  14   2   5      967.11      991.67    269.27 o 
  15   2   5     1997.05     2119.33    349.61 o 
 -14   3   5      499.00      717.41    252.74 o 
 -13   3   5        2.46      164.51    192.89 o 
 -12   3   5      682.02      869.19    235.18 o 
 -11   3   5     2572.78     2958.78    412.76 o 
 -10   3   5     7398.49     7584.58    399.93 o 
  -9   3   5     4619.22     4396.84    277.07 o 
  -8   3   5     6403.92     6730.95    381.46 o 
  -7   3   5     5554.82     5499.40    350.42 o 
  -6   3   5      470.22      526.03     72.47 o 
  -5   3   5      393.12      497.44     64.29 o 
  -4   3   5     3456.70     3451.12    136.54 o 
  -3   3   5    37800.92    40981.38    906.04 o 
  -2   3   5     9035.58     8798.18    273.65 o 
  -1   3   5    16417.99    17112.47    399.73 o 
   0   3   5     1967.82     1976.85     78.45 o 
   1   3   5    20176.07    22179.88    495.80 o 
   2   3   5      635.47      748.16     72.79 o 
   3   3   5    56325.10    63796.15   1360.24 o 
   4   3   5      789.82      912.61     64.86 o 
   5   3   5    65901.69    67778.91   1463.18 o 
   6   3   5     1487.85     1332.91     93.70 o 
   7   3   5     4599.99     4393.96    259.28 o 
   8   3   5     1166.84     1163.48    109.31 o 
   9   3   5      285.61      353.52    219.29 o 
  10   3   5      357.50      287.29    110.18 o 
  11   3   5     4824.29     4492.76    293.05 o 
  12   3   5     1349.67     1348.75    214.46 o 
  13   3   5     5354.22     4281.25    446.90 o 
  14   3   5      753.85      495.90    242.29 o 
  15   3   5     1125.06     1050.40    283.93 o 
 -14   4   5     2027.27     1793.65    347.42 o 
 -13   4   5     2027.56     2139.36    326.35 o 
 -12   4   5     4831.15     5411.69    464.71 o 
 -11   4   5     3547.93     3377.43    587.28 o 
 -10   4   5      682.21      647.65    149.65 o 
  -9   4   5      626.20      819.76    150.94 o 
  -8   4   5     2207.21     2366.06    299.12 o 
  -7   4   5    18634.22    17667.47    657.55 o 
  -6   4   5    10525.97     9976.71    295.79 o 
  -5   4   5    66647.47    73133.52   1593.91 o 
  -4   4   5     4699.22     4359.03    157.70 o 
  -3   4   5     3992.80     3941.82    140.00 o 
  -2   4   5       87.70       72.59     34.74 o 
  -1   4   5    64254.09    71158.71   1515.69 o 
   0   4   5     1982.02     2048.38     86.59 o 
   1   4   5    54006.91    57093.45   1220.23 o 
   2   4   5     1175.15     1157.22     64.91 o 
   3   4   5    38907.13    43236.29    942.30 o 
   4   4   5      547.17      623.56     69.20 o 
   5   4   5      196.60      276.11     54.41 o 
   6   4   5      607.58      687.37     73.36 o 
   7   4   5     9802.37    10340.21    299.03 o 
   8   4   5      343.72      348.16     71.47 o 
   9   4   5    19076.65    19818.13   1058.96 o 
  10   4   5      909.49     1099.95    156.40 o 
  11   4   5     6155.28     6218.72    332.58 o 
  12   4   5       69.69      105.21    117.72 o 
  13   4   5      879.51     1034.48    263.75 o 
  14   4   5      387.18      758.21    248.88 o 
  15   4   5     1495.06     1768.43    355.52 o 
 -13   5   5      165.05      187.84    187.93 o 
 -12   5   5      154.90      222.65    183.93 o 
 -11   5   5     3192.70     4101.73    387.69 o 
 -10   5   5     7337.75     7077.32    474.57 o 
  -9   5   5    20120.41    19815.31    664.19 o 
  -8   5   5     7381.66     7855.07    653.95 o 
  -7   5   5     1428.37     1547.12    119.50 o 
  -6   5   5      509.09      595.91     87.65 o 
  -5   5   5     3445.79     3197.95    146.44 o 
  -4   5   5     1555.74     1569.98     97.83 o 
  -3   5   5    26322.45    26644.43    719.15 o 
  -2   5   5    10943.17    10380.19    317.53 o 
  -1   5   5   265019.97   296874.47   6156.79 o 
   0   5   5     3847.43     4018.70    149.66 o 
   1   5   5    90502.48    99758.74   2104.29 o 
   2   5   5     1520.14     1625.14     93.22 o 
   3   5   5    19544.04    20266.79    473.48 o 
   4   5   5        8.97       -9.34     32.94 o 
   5   5   5    70984.30    73056.49   1577.02 o 
   6   5   5      681.90      565.33     71.28 o 
   7   5   5    34289.67    36397.61    842.78 o 
   8   5   5      608.60      611.33    112.43 o 
   9   5   5     3013.15     3185.93    220.15 o 
  10   5   5      132.72      172.85    102.36 o 
  11   5   5     5910.54     6207.29    333.30 o 
  12   5   5     2345.45     2560.27    268.98 o 
  13   5   5     7666.37     7279.62    693.47 o 
  14   5   5      628.97     1271.73    296.22 o 
  15   5   5     1319.43     1031.82    465.92 o 
 -13   6   5     1788.11     1640.31    440.68 o 
 -12   6   5     2707.51     3092.31    642.85 o 
 -11   6   5     1597.74     1257.89    241.45 o 
 -10   6   5      204.66      250.66    297.39 o 
  -9   6   5        5.71       14.21    184.59 o 
  -8   6   5     1140.93     1195.98    155.45 o 
  -7   6   5     3261.79     3278.23    172.91 o 
  -6   6   5     7354.16     7102.79    242.32 o 
  -5   6   5    42993.56    45999.86   1044.22 o 
  -4   6   5     1138.64     1003.13     83.05 o 
  -3   6   5     5637.02     5277.08    213.55 o 
  -2   6   5      499.75      542.58     56.22 o 
  -1   6   5      935.18      893.61     64.58 o 
   0   6   5     1342.46     1415.88    108.35 o 
   1   6   5    71051.01    72795.60   1558.43 o 
   2   6   5      702.36      700.09     80.17 o 
   3   6   5    22885.24    22263.86    638.34 o 
   4   6   5      151.27      201.95     48.26 o 
   5   6   5     2421.27     2415.37    121.32 o 
   6   6   5       46.72       42.21     48.27 o 
   7   6   5     6791.78     6970.02    231.11 o 
   8   6   5     1087.43      984.43     98.44 o 
   9   6   5    29301.29    28663.42    845.08 o 
  10   6   5     3332.90     3257.14    239.71 o 
  11   6   5     6695.59     7219.89    361.12 o 
  12   6   5      650.07      767.80    160.45 o 
  13   6   5       52.18     -158.69    236.41 o 
  14   6   5      383.03      438.87    223.51 o 
  15   6   5     1774.59     1935.53    349.35 o 
 -13   7   5       65.73      136.26    340.05 o 
 -12   7   5      192.82      233.33    209.00 o 
 -11   7   5     2309.44     2106.70    412.59 o 
 -10   7   5     3229.98     3394.27    835.40 o 
  -9   7   5    10651.16    10246.04    535.26 o 
  -8   7   5     6565.31     7169.15    426.40 o 
  -7   7   5     6209.58     6013.18    532.62 o 
  -6   7   5      611.14      474.24     81.55 o 
  -5   7   5      861.76      871.43    145.29 o 
  -4   7   5     3432.28     3222.06    267.83 o 
  -3   7   5    41215.94    42635.93    959.07 o 
  -2   7   5     5796.47     5457.71    216.23 o 
  -1   7   5    33889.89    34558.65    894.94 o 
   0   7   5     2092.39     2054.91    102.96 o 
   1   7   5     6426.30     6524.29    200.57 o 
   2   7   5        7.61       13.02     41.65 o 
   3   7   5     2059.80     1855.39    123.80 o 
   4   7   5      603.66      612.61     85.68 o 
   5   7   5    69214.63    75881.40   1642.79 o 
   6   7   5     1510.01     1420.23    149.72 o 
   7   7   5    31151.73    31379.58    746.67 o 
   8   7   5      685.21      674.94     89.91 o 
   9   7   5       85.96      193.91     95.08 o 
  10   7   5       99.91      148.28    161.75 o 
  11   7   5     5043.99     5147.59    312.54 o 
  12   7   5     1659.74     1707.16    206.07 o 
  13   7   5     4316.61     3817.53    417.96 o 
  14   7   5      877.31      671.59    412.59 o 
  15   7   5     1176.79     1760.52    334.58 o 
 -13   8   5     2025.65     1867.51    347.01 o 
 -12   8   5     2300.89     2490.86    404.93 o 
 -11   8   5     1821.63     1920.16    298.42 o 
 -10   8   5      950.16     1192.44    226.16 o 
  -9   8   5      565.12      460.87    419.05 o 
  -8   8   5     1463.45     1180.81    211.42 o 
  -7   8   5     1421.28     1368.96    152.00 o 
  -6   8   5     4613.83     4475.38    242.52 o 
  -5   8   5    25475.70    24677.35    713.46 o 
  -4   8   5     3942.57     3390.52    171.45 o 
  -3   8   5    19723.20    20079.72    731.05 o 
  -2   8   5      394.14      411.89     78.77 o 
  -1   8   5     3427.48     3206.92    258.76 o 
   0   8   5       54.22      -22.72     40.95 o 
   1   8   5    31813.88    33424.06    765.22 o 
   2   8   5        2.64      -62.73     41.82 o 
   3   8   5    64262.55    71460.24   1550.00 o 
   4   8   5       65.63       96.65     50.14 o 
   5   8   5      722.68      759.76     83.89 o 
   6   8   5       65.74       56.84     95.26 o 
   7   8   5    14930.19    14864.89    409.53 o 
   8   8   5     1355.53     1412.71    131.32 o 
   9   8   5    18167.99    17466.95    583.04 o 
  10   8   5     5351.26     5010.66    515.68 o 
  11   8   5    10789.45    11061.34    611.29 o 
  12   8   5      878.30      893.20    214.14 o 
  13   8   5       59.65       92.89    199.13 o 
  14   8   5      729.13     1175.49    286.50 o 
  15   8   5     2276.84     2426.38    499.86 o 
 -12   9   5       83.43      151.87    178.43 o 
 -11   9   5      560.09      181.83    212.08 o 
 -10   9   5     2180.72     1879.82    385.41 o 
  -9   9   5     9759.52    10589.74    562.91 o 
  -8   9   5     5414.10     4654.68    378.33 o 
  -7   9   5    21696.76    21252.36    912.64 o 
  -6   9   5     1240.74     1077.98    133.39 o 
  -5   9   5      888.36     1168.30    172.37 o 
  -4   9   5      288.60      292.04     88.54 o 
  -3   9   5    25923.62    24907.32    709.34 o 
  -2   9   5     1804.88     1602.67    163.85 o 
  -1   9   5    26248.78    27312.90    752.83 o 
   0   9   5       15.83      -24.53     43.15 o 
   1   9   5     4519.27     4882.55    179.08 o 
   2   9   5       30.96       30.21     51.00 o 
   3   9   5     4166.99     3840.34    163.40 o 
   4   9   5       69.42      100.68     49.18 o 
   5   9   5    18429.84    17812.95    528.33 o 
   6   9   5     2205.01     2012.13    135.13 o 
   7   9   5    18398.25    17166.57    465.01 o 
   8   9   5      770.62      751.06     97.62 o 
   9   9   5      174.95       12.99    136.35 o 
  10   9   5      254.50      226.50    126.46 o 
  11   9   5     3382.78     3987.18    288.49 o 
  12   9   5     1208.77     1400.05    194.18 o 
  13   9   5     4110.05     4552.23    469.86 o 
  14   9   5     1472.14     1871.49    343.15 o 
  15   9   5      657.99      910.11    313.08 o 
 -12  10   5     1997.19     2202.29    337.62 o 
 -11  10   5     4266.00     3834.84    409.48 o 
 -10  10   5      549.38      843.44    216.85 o 
  -9  10   5      339.29      540.44    184.03 o 
  -8  10   5      630.90      612.47    175.73 o 
  -7  10   5    14572.28    14091.98    505.85 o 
  -6  10   5     4631.07     4165.42    272.41 o 
  -5  10   5    18921.70    15870.76   1572.44 o 
  -4  10   5     1946.94     1636.92    161.68 o 
  -3  10   5    21243.11    21355.01    639.38 o 
  -2  10   5       63.87       56.63     80.82 o 
  -1  10   5     4682.63     5020.86    233.96 o 
   0  10   5       70.09      182.50     68.31 o 
   1  10   5    32294.62    32948.60    775.06 o 
   2  10   5       14.75       52.94     55.49 o 
   3  10   5    27187.79    26553.27    643.64 o 
   4  10   5       21.93       82.96     59.34 o 
   5  10   5     2479.33     2444.54    147.73 o 
   6  10   5        0.72      -56.46     57.33 o 
   7  10   5     4142.13     4215.19    201.63 o 
   8  10   5      321.31      337.33     89.59 o 
   9  10   5     8329.78     7649.90    354.89 o 
  10  10   5     1674.10     2041.08    206.72 o 
  11  10   5     5852.92     6257.90    345.93 o 
  12  10   5      655.28      684.48    164.01 o 
  13  10   5      154.51       72.90    222.66 o 
  14  10   5      227.61      404.31    413.65 o 
 -11  11   5     1493.33     1362.53    280.01 o 
 -10  11   5     1001.09      924.29    233.71 o 
  -9  11   5     8080.94     7696.39    696.02 o 
  -8  11   5     2187.71     1828.97    263.50 o 
  -7  11   5     8346.46     8110.06    947.49 o 
  -6  11   5      303.23      241.27     97.59 o 
  -5  11   5      234.55      277.80     95.88 o 
  -4  11   5       17.45       30.36     75.65 o 
  -3  11   5    17447.70    17136.74    605.66 o 
  -2  11   5      745.53      578.95    111.26 o 
  -1  11   5    33015.20    33745.13    932.70 o 
   0  11   5       77.16      112.63     69.14 o 
   1  11   5     9580.69    10344.24    311.37 o 
   2  11   5        8.95      -21.40     60.02 o 
   3  11   5      130.07      210.41     98.60 o 
   4  11   5      411.04      368.25     95.14 o 
   5  11   5    11324.66    11469.05    388.24 o 
   6  11   5     1785.12     1700.18    224.68 o 
   7  11   5    13869.51    13781.37    408.37 o 
   8  11   5      349.19      359.99    204.09 o 
   9  11   5      152.19       87.41     96.31 o 
  10  11   5      265.41      327.71    124.19 o 
  11  11   5     1755.45     1797.56    207.70 o 
  12  11   5     1280.84     1440.18    214.84 o 
  13  11   5     2130.65     2167.21    448.34 o 
  14  11   5     1344.40     1138.91    333.19 o 
 -11  12   5     1595.76     1545.78    324.13 o 
 -10  12   5      188.90       93.56    244.22 o 
  -9  12   5      230.78      269.90    186.25 o 
  -8  12   5      368.33      523.74    187.58 o 
  -7  12   5     5754.47     5186.08    323.39 o 
  -6  12   5     2206.45     2358.02    224.19 o 
  -5  12   5    16753.81    15752.77    551.53 o 
  -4  12   5      661.64      604.92    205.31 o 
  -3  12   5     7677.00     7244.37    490.46 o 
  -2  12   5      134.45       96.01     84.92 o 
  -1  12   5       54.56      -25.29    117.34 o 
   0  12   5        0.12      -62.46     78.66 o 
   1  12   5    17285.00    17673.62    474.23 o 
   2  12   5      218.12      189.57     73.40 o 
   3  12   5    37285.41    36443.87   1013.07 o 
   4  12   5      143.90      150.63    115.64 o 
   5  12   5    10771.51     9765.91    630.59 o 
   6  12   5        1.45      -48.34     69.74 o 
   7  12   5     4010.25     4253.62    216.73 o 
   8  12   5     1871.07     1966.49    162.02 o 
   9  12   5    12123.94    11975.80    516.26 o 
  10  12   5     3088.90     2993.89    257.45 o 
  11  12   5     2098.55     2296.84    304.96 o 
  12  12   5      574.37      427.27    166.76 o 
  13  12   5       30.79      218.54    262.10 o 
  14  12   5      166.51      -44.32    251.90 o 
 -10  13   5      813.50     1192.94    349.21 o 
  -9  13   5     4041.09     3894.46    717.20 o 
  -8  13   5      561.35      681.49    208.63 o 
  -7  13   5     3672.93     3276.56    341.50 o 
  -6  13   5       52.35      -30.81     97.76 o 
  -5  13   5        3.38        8.34     91.86 o 
  -4  13   5       62.16       59.00    125.42 o 
  -3  13   5     9378.64     8952.97    490.38 o 
  -2  13   5      118.13       70.31     95.10 o 
  -1  13   5    22719.63    21540.13    674.82 o 
   0  13   5        1.27       59.43     86.47 o 
   1  13   5     4741.52     4704.89    495.35 o 
   2  13   5        1.93       12.09     67.08 o 
   3  13   5     3995.93     4354.83    250.28 o 
   4  13   5     1688.02     1539.41    221.52 o 
   5  13   5    16691.30    16759.12    556.28 o 
   6  13   5     2193.65     1717.79    173.83 o 
   7  13   5     7333.36     7229.76    324.41 o 
   8  13   5      791.00      646.89    155.01 o 
   9  13   5      111.67      216.50    109.59 o 
  10  13   5        9.26     -187.74    132.54 o 
  11  13   5     1242.24     1372.13    236.89 o 
  12  13   5     1768.23     2180.22    256.44 o 
  13  13   5     1403.33     1596.36    347.10 o 
  14  13   5     1190.72     1666.90    597.19 o 
 -10  14   5      309.72      582.82    424.16 o 
  -9  14   5      413.89      290.10    191.12 o 
  -8  14   5       41.65      268.22    170.51 o 
  -7  14   5     1699.93     1700.93    226.05 o 
  -6  14   5      480.89      525.49    164.74 o 
  -5  14   5    11757.51    10701.83    452.07 o 
  -4  14   5      473.89      611.83    137.36 o 
  -3  14   5     4958.44     4700.58    320.95 o 
  -2  14   5       12.56       14.65    135.11 o 
  -1  14   5      868.23     1022.26    157.96 o 
   0  14   5        2.62     -115.12     78.16 o 
   1  14   5    13941.74    12666.26    736.42 o 
   2  14   5      291.88      256.28    110.66 o 
   3  14   5    14605.90    15056.14    509.25 o 
   4  14   5     1084.14     1089.50    126.94 o 
   5  14   5     1944.32     1904.11    196.85 o 
   6  14   5       57.38       -0.12     72.21 o 
   7  14   5     1912.43     2208.60    253.69 o 
   8  14   5     1745.81     1738.06    164.20 o 
   9  14   5     3675.73     3726.83    344.64 o 
  10  14   5     1878.79     2257.03    297.36 o 
  11  14   5     1872.81     2185.65    254.63 o 
  12  14   5      373.53      554.22    378.20 o 
  13  14   5       55.89      229.50    419.05 o 
  -9  15   5     2763.46     3167.98    590.58 o 
  -8  15   5      261.21      416.00    192.58 o 
  -7  15   5     4817.15     5273.32    400.71 o 
  -6  15   5      132.27       91.23    150.84 o 
  -5  15   5      947.35      964.17    236.79 o 
  -4  15   5       33.07      -28.78    104.85 o 
  -3  15   5     6370.17     6173.12    354.86 o 
  -2  15   5        6.70     -124.04     96.04 o 
  -1  15   5    14788.66    15320.55    549.19 o 
   0  15   5      244.26       36.55     89.36 o 
   1  15   5     6272.83     5938.55    496.20 o 
   2  15   5      127.15       90.12     93.34 o 
   3  15   5     1396.07     1488.16    179.20 o 
   4  15   5      345.82      234.32    102.52 o 
   5  15   5     2994.59     2855.12    253.86 o 
   6  15   5      893.58     1179.61    168.14 o 
   7  15   5     5897.68     5694.25    274.86 o 
   8  15   5     1607.50     2046.81    183.02 o 
   9  15   5      947.37      775.73    222.59 o 
  10  15   5       38.58       37.08    295.29 o 
  11  15   5     1108.59     1568.12    279.12 o 
  12  15   5     1086.35     1226.52    469.22 o 
  13  15   5     1350.85     1858.25    609.50 o 
  -8  16   5       10.41      113.82    201.42 o 
  -7  16   5     2864.79     2570.71    279.63 o 
  -6  16   5      184.34      109.09    178.84 o 
  -5  16   5     7975.23     8396.25    509.26 o 
  -4  16   5      164.07       70.30    124.24 o 
  -3  16   5     4545.82     4575.47    321.72 o 
  -2  16   5        0.55      -48.51    108.63 o 
  -1  16   5       16.33       -8.78     96.52 o 
   0  16   5       47.51      107.44    111.36 o 
   1  16   5     7506.38     7755.09    373.03 o 
   2  16   5      637.04      506.06    136.68 o 
   3  16   5     7701.99     7623.12    361.23 o 
   4  16   5      531.29      386.35    142.87 o 
   5  16   5      533.05      757.18    223.06 o 
   6  16   5       17.05       11.94    116.99 o 
   7  16   5      307.10      281.63    122.03 o 
   8  16   5      783.72     1007.19    168.89 o 
   9  16   5     4211.36     3666.35    369.32 o 
  10  16   5     1779.45     1956.72    611.76 o 
  11  16   5     1156.05     1046.06    250.28 o 
  12  16   5      187.63      570.45    443.69 o 
  -8  17   5      376.37      577.56    235.55 o 
  -7  17   5     2898.34     2584.56    289.08 o 
  -6  17   5        3.47      158.74    236.94 o 
  -5  17   5      145.53      221.96    155.36 o 
  -4  17   5       36.50       87.73    141.21 o 
  -3  17   5     9478.69     9096.78    448.60 o 
  -2  17   5       42.19       70.95    120.83 o 
  -1  17   5     9471.27     9585.33    575.22 o 
   0  17   5      278.84      251.38    125.74 o 
   1  17   5     1831.70     1487.66    226.67 o 
   2  17   5        4.31      -46.37    141.83 o 
   3  17   5      516.89      397.30    177.24 o 
   4  17   5      753.75      841.45    243.47 o 
   5  17   5     7990.37     6990.26    453.03 o 
   6  17   5     1928.51     1705.51    245.12 o 
   7  17   5     1657.91     1930.67    264.01 o 
   8  17   5      269.88      191.29    244.47 o 
   9  17   5       10.24      238.71    181.47 o 
  10  17   5       98.92      127.68    187.96 o 
  11  17   5      476.71      533.55    229.24 o 
  -7  18   5     1476.93     1389.13    258.06 o 
  -6  18   5       69.08     -152.32    132.82 o 
  -5  18   5     4638.97     4742.49    380.32 o 
  -4  18   5        1.39       81.98    145.25 o 
  -3  18   5     1199.40     1903.66    235.78 o 
  -2  18   5        5.28     -233.91    164.63 o 
  -1  18   5      111.76      109.27    184.07 o 
   0  18   5      120.49      335.48    197.10 o 
   1  18   5     3759.02     3327.61    372.51 o 
   2  18   5      700.08      590.10    203.33 o 
   3  18   5     7487.23     7899.27    915.91 o 
   4  18   5      665.99     1057.68    641.95 o 
   5  18   5     1217.51     1417.51    239.48 o 
   6  18   5       14.23       45.09    144.71 o 
   7  18   5      147.33      320.42    167.55 o 
   8  18   5      531.35      881.06    285.38 o 
   9  18   5      759.32     1087.04    340.80 o 
  10  18   5      942.16     1133.63    333.44 o 
  11  18   5      672.02      731.85    241.22 o 
  -5  19   5        2.16      246.93    216.96 o 
  -4  19   5        5.77     -190.02    234.01 o 
  -3  19   5     2093.51     2277.60    350.80 o 
  -2  19   5       49.27      351.31    245.72 o 
  -1  19   5     5924.87     6124.80    512.91 o 
   0  19   5      200.12      415.14    210.28 o 
   1  19   5      606.79      362.26    185.22 o 
   2  19   5       31.99      158.26    248.43 o 
   3  19   5       22.79       29.51    148.65 o 
   4  19   5      138.34      283.71    181.73 o 
   5  19   5     1731.05     2216.16    976.14 o 
   6  19   5      833.92      960.60    219.37 o 
   7  19   5     1423.84     1452.16    244.97 o 
   8  19   5      386.30      377.30    243.92 o 
   9  19   5      117.27      262.85    217.19 o 
  10  19   5        0.85      106.94    209.08 o 
  -4  20   5        7.30     -194.62    217.64 o 
  -3  20   5     2100.33     2184.58    364.53 o 
  -2  20   5       56.00      258.51    208.05 o 
  -1  20   5       19.93     -117.15    162.44 o 
   0  20   5       30.84       49.89    185.59 o 
   1  20   5     4320.57     4256.41    428.85 o 
   2  20   5      832.47      991.49    326.53 o 
   3  20   5     4749.82     4764.55    442.88 o 
   4  20   5      570.53      671.03    208.36 o 
   5  20   5      575.43      926.48    447.44 o 
   6  20   5        5.47     -205.92    137.28 o 
   7  20   5      305.64      475.76    182.62 o 
   8  20   5      573.90      621.52    249.33 o 
   9  20   5     1025.70     1217.81    326.53 o 
  -2  21   5      110.11     -238.31    194.93 o 
  -1  21   5     2468.92     2933.76    390.04 o 
   0  21   5      198.85      324.54    201.03 o 
   1  21   5      391.64     1044.52    432.42 o 
   2  21   5       60.64       83.44    199.16 o 
   3  21   5      221.58      286.63    184.37 o 
   4  21   5      239.23      477.07    189.51 o 
   5  21   5     1550.81     1916.41    292.54 o 
   6  21   5      654.29      797.95    207.81 o 
   7  21   5     1088.76     1057.22    235.06 o 
   1  22   5     1576.76     1864.65    402.53 o 
   2  22   5      316.16      315.48    326.68 o 
   3  22   5     1564.45     1740.36    297.04 o 
   4  22   5      591.20      705.37    217.81 o 
  -4 -17   6        8.61       -7.03    282.37 o 
  -3 -17   6      509.19      592.37    310.16 o 
  -2 -17   6      482.60      421.17    253.84 o 
  -1 -17   6     1322.65     1385.27    310.13 o 
   0 -17   6     1023.33     1311.60    699.17 o 
   1 -17   6      728.46      790.36    300.49 o 
  -6 -16   6       20.39      370.89    203.65 o 
  -5 -16   6     1240.05      917.65    231.98 o 
  -4 -16   6      328.32      245.29    190.45 o 
  -3 -16   6     1072.26     1694.40    315.15 o 
  -2 -16   6      118.16       65.42    197.37 o 
  -1 -16   6       27.92       39.93    179.68 o 
   0 -16   6       20.36     -105.31    195.94 o 
   1 -16   6      480.17      419.50    241.38 o 
   2 -16   6     1001.05     1394.26    315.00 o 
   3 -16   6     1019.35     1199.77    345.46 o 
   4 -16   6     1361.15     1520.72    694.67 o 
  -8 -15   6      206.66       68.88    259.74 o 
  -7 -15   6     1846.87     2147.59    598.84 o 
  -6 -15   6      379.26      291.85    239.15 o 
  -5 -15   6      284.26      399.19    202.31 o 
  -4 -15   6       35.29       15.92    158.80 o 
  -3 -15   6      792.34      802.87    235.09 o 
  -2 -15   6      517.84      811.01    517.13 o 
  -1 -15   6     2540.16     2559.47    360.54 o 
   0 -15   6     2565.14     2848.00    451.20 o 
   1 -15   6      855.67     1182.80    270.22 o 
   2 -15   6      611.38      757.42    259.68 o 
   3 -15   6        9.43      -26.92    216.89 o 
   4 -15   6      173.55      231.54    264.80 o 
   5 -15   6      481.39      699.44    278.49 o 
  -9 -14   6      432.49      510.03    271.70 o 
  -8 -14   6        0.95      331.80    328.03 o 
  -7 -14   6      429.73      413.25    260.92 o 
  -6 -14   6       19.59      -89.04    161.92 o 
  -5 -14   6     2676.13     3024.29    405.31 o 
  -4 -14   6      740.68      640.66    199.83 o 
  -3 -14   6     2012.05     1831.31    256.54 o 
  -2 -14   6      142.52       69.43    160.74 o 
  -1 -14   6        4.93      -25.31    134.89 o 
   0 -14   6      467.96      269.35    204.80 o 
   1 -14   6     1055.32     1190.33    271.33 o 
   2 -14   6     2490.74     2392.31    349.50 o 
   3 -14   6     1273.66     1574.70    316.56 o 
   4 -14   6     3860.31     3902.55    459.59 o 
   5 -14   6      424.87      234.41    357.62 o 
   6 -14   6      566.22      842.30    285.79 o 
   7 -14   6        2.47      -54.64    253.39 o 
 -10 -13   6        4.17     -209.91    200.87 o 
  -9 -13   6     1681.59     2067.57    327.51 o 
  -8 -13   6      423.33      692.17    272.05 o 
  -7 -13   6     3473.14     3333.62    417.96 o 
  -6 -13   6     1058.08     1110.79    222.23 o 
  -5 -13   6      538.08      680.81    230.72 o 
  -4 -13   6      190.83      221.24    160.43 o 
  -3 -13   6      848.53      926.90    195.78 o 
  -2 -13   6     1371.05     1332.20    208.52 o 
  -1 -13   6     3787.38     3321.87    483.75 o 
   0 -13   6     3012.75     3006.80    274.27 o 
   1 -13   6     1319.70     1276.50    260.20 o 
   2 -13   6      873.12      854.75    251.88 o 
   3 -13   6       12.57     -243.86    162.57 o 
   4 -13   6      207.21      256.10    216.46 o 
   5 -13   6      317.61      417.46    228.42 o 
   6 -13   6     2805.73     3646.89    429.28 o 
   7 -13   6      498.61      567.26    272.60 o 
   8 -13   6     2454.04     2824.11    425.23 o 
 -11 -12   6     1480.80     2314.69    380.43 o 
 -10 -12   6      141.50      214.78    199.23 o 
  -9 -12   6      496.80      532.87    214.39 o 
  -8 -12   6        8.75     -273.21    479.13 o 
  -7 -12   6      473.39      218.04    247.68 o 
  -6 -12   6       61.38      -20.95    147.59 o 
  -5 -12   6     2438.18     2583.55    315.90 o 
  -4 -12   6     1007.51      909.74    260.39 o 
  -3 -12   6     3584.61     4322.45    742.74 o 
  -2 -12   6     1899.25     1591.01    208.03 o 
  -1 -12   6       35.73      -28.11    117.59 o 
   0 -12   6      535.51      576.71    156.38 o 
   1 -12   6     1173.17      829.81    169.16 o 
   2 -12   6     3270.74     3017.86    271.88 o 
   3 -12   6     1177.84      893.04    238.57 o 
   4 -12   6     3746.00     3625.08    809.87 o 
   5 -12   6     1330.40     1377.06    279.25 o 
   6 -12   6      829.52     1012.19    272.94 o 
   7 -12   6        4.18      348.64    244.05 o 
   8 -12   6     1180.72     1602.23    737.92 o 
   9 -12   6      151.63      127.67    330.44 o 
 -11 -11   6       12.49      409.51    223.68 o 
 -10 -11   6        5.64      306.05    191.69 o 
  -9 -11   6     1481.57     2576.67    343.39 o 
  -8 -11   6      729.94      716.76    240.42 o 
  -7 -11   6     5322.82     6206.05    545.82 o 
  -6 -11   6     2673.05     2631.79    260.49 o 
  -5 -11   6      814.88      634.78    167.68 o 
  -4 -11   6      551.71      346.24    265.42 o 
  -3 -11   6      654.12      793.84    193.63 o 
  -2 -11   6      658.56      764.45    192.86 o 
  -1 -11   6     3790.69     3676.58    277.93 o 
   0 -11   6     7265.31     6949.08    617.98 o 
   1 -11   6     3579.56     3513.00    277.12 o 
   2 -11   6     2998.63     3262.41    274.35 o 
   3 -11   6        1.57      -34.14    116.96 o 
   4 -11   6     2450.89     2632.64    343.54 o 
   5 -11   6      691.78      514.40    216.39 o 
   6 -11   6     4898.39     5454.68    477.60 o 
   7 -11   6      596.44     1029.32    253.81 o 
   8 -11   6     2146.07     2674.37    383.17 o 
   9 -11   6       15.95      678.90    369.49 o 
  10 -11   6       36.48      402.23    380.90 o 
 -12 -10   6      158.60     -117.35    193.99 o 
 -11 -10   6     2465.82     3383.89    399.49 o 
 -10 -10   6      997.11     1128.14    282.97 o 
  -9 -10   6     1427.40     1917.05    310.33 o 
  -8 -10   6      117.02       25.35    178.99 o 
  -7 -10   6      376.80      596.57    205.92 o 
  -6 -10   6     1200.64     1361.20    197.58 o 
  -5 -10   6     8926.78     9329.26    423.55 o 
  -4 -10   6    11370.16    10608.79    477.79 o 
  -3 -10   6    10030.71     9444.75    414.03 o 
  -2 -10   6     8151.32     7994.62    471.95 o 
  -1 -10   6      253.79      193.95    109.92 o 
   0 -10   6     1542.50     1808.98    196.76 o 
   1 -10   6     2550.03     2371.01    542.57 o 
   2 -10   6     6573.83     6327.84    347.08 o 
   3 -10   6     3284.76     3247.02    264.60 o 
   4 -10   6    13972.34    13603.75    551.07 o 
   5 -10   6      511.19      517.49    208.02 o 
   6 -10   6     4549.82     4736.14    809.57 o 
   7 -10   6      124.55      -59.86    183.66 o 
   8 -10   6      196.10     -127.43    309.71 o 
   9 -10   6       38.98     -117.46    274.56 o 
  10 -10   6     3916.91     3844.78    629.33 o 
 -12  -9   6       41.90      119.34    177.41 o 
 -11  -9   6       30.72      393.96    193.15 o 
 -10  -9   6      208.16      298.86    188.84 o 
  -9  -9   6     4204.08     5148.52    761.05 o 
  -8  -9   6     2499.58     1960.45    299.59 o 
  -7  -9   6     6412.45     6873.68    481.22 o 
  -6  -9   6      900.00      836.62    252.14 o 
  -5  -9   6      202.59      168.75    107.95 o 
  -4  -9   6      156.65      138.72    113.82 o 
  -3  -9   6     1375.89     1183.42    158.98 o 
  -2  -9   6     1614.15     1595.17    179.48 o 
  -1  -9   6     6386.81     6436.64    689.41 o 
   0  -9   6    14363.91    13878.01    511.96 o 
   1  -9   6     2299.75     1999.43    265.94 o 
   2  -9   6     2271.11     2350.90    247.53 o 
   3  -9   6       33.43       18.94    114.91 o 
   4  -9   6       70.34       32.30    118.85 o 
   5  -9   6      248.41      313.50    133.16 o 
   6  -9   6     6433.10     6300.52    357.55 o 
   7  -9   6      747.14      485.23    367.54 o 
   8  -9   6     5695.78     6090.97    411.56 o 
   9  -9   6       54.44       24.77    160.12 o 
  10  -9   6      196.35      356.84    235.51 o 
  11  -9   6      102.31      248.88    201.50 o 
 -13  -8   6     2051.93     1661.77    318.86 o 
 -12  -8   6      433.47      866.32    543.72 o 
 -11  -8   6     3227.79     3494.31    372.95 o 
 -10  -8   6      536.01      272.56    187.56 o 
  -9  -8   6     1500.22     1537.61    265.52 o 
  -8  -8   6       20.94      -96.02    151.87 o 
  -7  -8   6      350.36      297.70    177.45 o 
  -6  -8   6     1743.04     1922.44    202.96 o 
  -5  -8   6    11442.35    11329.73    446.34 o 
  -4  -8   6     7141.67     6154.97    316.76 o 
  -3  -8   6     9569.27     9470.01    621.17 o 
  -2  -8   6     6264.58     6053.05    306.98 o 
  -1  -8   6      732.20      612.22    120.15 o 
   0  -8   6     2673.83     2517.10    210.92 o 
   1  -8   6     3652.66     3805.03    356.19 o 
   2  -8   6    12382.97    11806.71    455.06 o 
   3  -8   6     4161.35     3780.12    548.61 o 
   4  -8   6    12263.44    13456.34    509.78 o 
   5  -8   6      297.98      233.22     99.67 o 
   6  -8   6     3828.90     3719.41    230.07 o 
   7  -8   6        2.34       67.93     96.77 o 
   8  -8   6     1623.11     1664.87    208.28 o 
   9  -8   6        4.84      -10.49    149.42 o 
  10  -8   6     4326.94     5181.94    755.95 o 
  11  -8   6       39.91       73.71    178.93 o 
  12  -8   6     2147.82     1710.46    378.80 o 
 -13  -7   6     1534.79     1812.65    313.24 o 
 -12  -7   6      165.11      156.49    202.02 o 
 -11  -7   6        9.67       92.29    168.53 o 
 -10  -7   6       14.16      196.12    165.94 o 
  -9  -7   6     2467.42     2741.70    319.89 o 
  -8  -7   6     1701.41     1834.56    620.92 o 
  -7  -7   6     5158.49     5130.53    392.46 o 
  -6  -7   6     2059.33     1796.61    181.52 o 
  -5  -7   6     2599.16     2666.11    220.14 o 
  -4  -7   6       18.03       51.11     99.82 o 
  -3  -7   6     2126.89     2249.42    190.92 o 
  -2  -7   6     2930.60     3054.67    218.38 o 
  -1  -7   6     6413.41     5720.03    281.40 o 
   0  -7   6    14932.60    14280.21    497.99 o 
   1  -7   6     3891.85     3656.50    236.96 o 
   2  -7   6     5852.85     5965.12    232.07 o 
   3  -7   6        4.99      -74.92     68.18 o 
   4  -7   6     2113.29     2110.24    190.21 o 
   5  -7   6      377.98      243.09    146.20 o 
   6  -7   6     7672.80     7522.27    303.54 o 
   7  -7   6      393.28      374.40    110.54 o 
   8  -7   6    17363.61    17681.05    622.47 o 
   9  -7   6       51.61      130.62    167.17 o 
  10  -7   6     1956.22     1684.80    270.80 o 
  11  -7   6       85.51      234.37    263.00 o 
  12  -7   6     1598.99     1436.50    367.69 o 
 -13  -6   6     2104.31     2742.74    341.55 o 
 -12  -6   6     1746.07     2013.43    288.58 o 
 -11  -6   6     5029.25     4601.78    418.95 o 
 -10  -6   6     1065.40     1171.32    238.10 o 
  -9  -6   6     1219.20     1269.61    241.29 o 
  -8  -6   6      422.58      307.77    166.56 o 
  -7  -6   6      121.22      244.00    142.55 o 
  -6  -6   6      668.08      678.62    132.69 o 
  -5  -6   6    10074.69     9534.59    375.02 o 
  -4  -6   6     9732.23     8550.11    406.61 o 
  -3  -6   6    11749.18    11387.01    414.13 o 
  -2  -6   6     8952.20     8923.10    345.87 o 
  -1  -6   6     2220.91     2170.22    206.57 o 
   0  -6   6      890.66     1087.75    146.07 o 
   1  -6   6     2616.57     2592.51    133.88 o 
   2  -6   6    24270.06    24017.88    605.61 o 
   3  -6   6     8653.99     8535.61    489.00 o 
   4  -6   6    22910.37    22846.90    600.27 o 
   5  -6   6     1353.85     1323.95    137.10 o 
   6  -6   6     2688.54     2674.34    190.88 o 
   7  -6   6        1.02       33.46     82.44 o 
   8  -6   6      937.87     1215.55    149.10 o 
   9  -6   6       71.68      150.06    116.91 o 
  10  -6   6     4529.72     5379.63    441.93 o 
  11  -6   6      103.11       58.67    166.19 o 
  12  -6   6     4544.03     3651.32    535.91 o 
  13  -6   6       70.82       27.94    233.11 o 
 -13  -5   6     1097.23      745.62    213.86 o 
 -12  -5   6       49.53       82.17    156.13 o 
 -11  -5   6       52.13      175.60    283.87 o 
 -10  -5   6      584.15      663.14    199.57 o 
  -9  -5   6     6221.99     6193.45    446.69 o 
  -8  -5   6     5790.44     5272.19    389.59 o 
  -7  -5   6     9526.81     9662.77    490.72 o 
  -6  -5   6     6515.81     6343.81    289.13 o 
  -5  -5   6     5597.88     5380.06    356.09 o 
  -4  -5   6     1821.17     1834.00    159.08 o 
  -3  -5   6      703.44      517.40    101.38 o 
  -2  -5   6    14791.40    15386.16    496.90 o 
  -1  -5   6    12485.51    11819.12    407.33 o 
   0  -5   6    39935.06    43395.24   1173.18 o 
   1  -5   6     9839.23     9609.35    282.41 o 
   2  -5   6    11019.61    11715.58    394.17 o 
   3  -5   6        2.02      -72.54     69.68 o 
   4  -5   6     1975.42     1794.25    202.66 o 
   5  -5   6      272.43      170.14     76.42 o 
   6  -5   6    17503.26    16325.21    549.96 o 
   7  -5   6      709.05      476.72    126.39 o 
   8  -5   6    20355.42    18068.73    934.85 o 
   9  -5   6      101.42      180.37    111.96 o 
  10  -5   6      839.88      696.42    161.55 o 
  11  -5   6       58.09      160.38    174.04 o 
  12  -5   6     2633.15     2364.42    449.09 o 
  13  -5   6       59.03       93.42    190.75 o 
 -13  -4   6      767.64      756.74    213.15 o 
 -12  -4   6      322.62      247.15    171.64 o 
 -11  -4   6     5301.40     5353.95    547.77 o 
 -10  -4   6     3254.91     3194.98    518.63 o 
  -9  -4   6     3557.13     3566.44    259.95 o 
  -8  -4   6      918.61      784.37    138.07 o 
  -7  -4   6      206.79      402.91    110.47 o 
  -6  -4   6     1705.68     1643.70    127.00 o 
  -5  -4   6     5359.30     4962.40    194.45 o 
  -4  -4   6    17535.47    17365.96    447.07 o 
  -3  -4   6    14741.93    14502.58    376.59 o 
  -2  -4   6    14964.37    16031.06    497.97 o 
  -1  -4   6     3644.86     3345.94    256.28 o 
   0  -4   6     6858.77     7437.55    217.67 o 
   1  -4   6     1214.08     1168.57     85.87 o 
   2  -4   6    22652.16    23283.02    661.54 o 
   3  -4   6     7477.80     7382.33    342.29 o 
   4  -4   6    35700.33    37382.63   1024.52 o 
   5  -4   6     1991.27     2014.33    145.79 o 
   6  -4   6     2189.90     1834.71    154.69 o 
   7  -4   6      140.20        8.76     74.23 o 
   8  -4   6      298.84      202.93    151.06 o 
   9  -4   6      145.35       72.15    121.84 o 
  10  -4   6     8426.13     9346.33    519.83 o 
  11  -4   6       63.03      -18.47    126.92 o 
  12  -4   6     4352.71     4727.17    650.51 o 
  13  -4   6      170.07      508.57    254.14 o 
 -14  -3   6      376.70      421.10    210.94 o 
 -13  -3   6     1433.42     1635.45    270.43 o 
 -12  -3   6      100.12       32.83    131.22 o 
 -11  -3   6       43.74      131.07    118.04 o 
 -10  -3   6     1172.57     1137.18    254.87 o 
  -9  -3   6     5614.47     5590.46    313.75 o 
  -8  -3   6     7793.73     6983.67    320.32 o 
  -7  -3   6    10050.32     9973.93    381.61 o 
  -6  -3   6    12387.26    12439.71    427.60 o 
  -5  -3   6     2090.53     2100.77    131.17 o 
  -4  -3   6     2134.44     2597.62    131.56 o 
  -3  -3   6     1096.71     1030.66     80.12 o 
  -2  -3   6    26422.33    27368.47    633.29 o 
  -1  -3   6    12317.69    11789.89    382.63 o 
   0  -3   6    49985.81    52545.88   2106.30 o 
   1  -3   6     2402.18     2119.86    123.41 o 
   2  -3   6    16312.06    16194.64    417.47 o 
   3  -3   6      466.59      297.39     68.38 o 
   4  -3   6       83.80      158.45     59.99 o 
   5  -3   6      712.77      755.47     97.07 o 
   6  -3   6    20977.41    20916.77    636.73 o 
   7  -3   6      140.15      211.40     80.98 o 
   8  -3   6    12617.26    12079.09    383.35 o 
   9  -3   6        0.22      105.00     95.44 o 
  10  -3   6     1814.83     1170.91    399.70 o 
  11  -3   6       69.97     -147.09    100.80 o 
  12  -3   6     1342.41     1834.82    302.19 o 
  13  -3   6      110.00      264.07    177.57 o 
  14  -3   6     4088.86     4252.41    644.05 o 
 -14  -2   6       11.60      -71.54    171.55 o 
 -13  -2   6     1406.81     1411.55    212.67 o 
 -12  -2   6      760.90      861.07    177.95 o 
 -11  -2   6     4569.67     4646.25    411.16 o 
 -10  -2   6      831.54      655.67    148.66 o 
  -9  -2   6     1374.09     1195.05    203.82 o 
  -8  -2   6      381.89      284.40    143.22 o 
  -7  -2   6     1228.80     1258.82    156.16 o 
  -6  -2   6     6385.06     6307.18    223.50 o 
  -5  -2   6    12853.92    13003.98    383.77 o 
  -4  -2   6    29128.33    30365.27    794.23 o 
  -3  -2   6    11312.42    11019.54    299.51 o 
  -2  -2   6     9523.46     9124.58    251.11 o 
  -1  -2   6      841.79      847.17     71.74 o 
   0  -2   6      421.73      484.53     59.25 o 
   1  -2   6     1692.95     1621.23     90.62 o 
   2  -2   6    47620.71    50082.55   1105.42 o 
   3  -2   6    10435.61    10764.96    329.52 o 
   4  -2   6    81016.36    87827.41   1899.69 o 
   5  -2   6      358.61      451.82     78.75 o 
   6  -2   6     4212.04     4130.58    188.56 o 
   7  -2   6       11.25      -87.78     67.48 o 
   8  -2   6     1222.45     1244.42    130.56 o 
   9  -2   6      128.03      149.38    118.93 o 
  10  -2   6     9402.46     8775.96    383.74 o 
  11  -2   6      439.46      408.24    133.59 o 
  12  -2   6     4334.21     5004.12    628.28 o 
  13  -2   6      203.06      157.38    199.01 o 
  14  -2   6      193.54      532.74    324.88 o 
 -14  -1   6       93.02       26.43    159.93 o 
 -13  -1   6     1272.09     1505.81    263.59 o 
 -12  -1   6       55.77       50.43    131.27 o 
 -11  -1   6       56.98       61.00    122.06 o 
 -10  -1   6      351.92      295.81    115.96 o 
  -9  -1   6     7275.63     7241.53    334.40 o 
  -8  -1   6    12598.38    12284.24    557.31 o 
  -7  -1   6     7911.66     8056.03    413.67 o 
  -6  -1   6     3713.92     3952.44    173.27 o 
  -5  -1   6     2418.54     2441.97    189.98 o 
  -4  -1   6       70.42       78.64     52.18 o 
  -3  -1   6      480.72      473.55     61.04 o 
  -2  -1   6    12455.23    12576.45    321.48 o 
  -1  -1   6    13549.74    13563.77    394.89 o 
   0  -1   6    77316.45    84236.63   1786.00 o 
   1  -1   6     2285.59     2130.66     98.68 o 
   2  -1   6     9626.45    10804.89    288.66 o 
   3  -1   6        3.34        3.23     46.77 o 
   4  -1   6     6968.87     7383.10    232.95 o 
   5  -1   6      292.46      175.48     91.52 o 
   6  -1   6    28136.29    28243.73    685.82 o 
   7  -1   6        2.64       15.67     64.57 o 
   8  -1   6    19814.26    19892.04    868.15 o 
   9  -1   6      148.41      178.65     96.42 o 
  10  -1   6     3423.82     3495.86    254.10 o 
  11  -1   6      146.50       56.42    112.75 o 
  12  -1   6      622.92     1054.88    240.98 o 
  13  -1   6      479.98      511.15    217.76 o 
  14  -1   6     2691.97     2744.05    500.61 o 
 -14   0   6        8.48      406.38    279.82 o 
 -13   0   6     2062.70     1838.04    249.79 o 
 -12   0   6      558.29      561.29    168.24 o 
 -11   0   6     4738.89     4739.02    325.68 o 
 -10   0   6     1527.29     1486.21    182.95 o 
  -9   0   6     4277.76     3739.64    257.99 o 
  -8   0   6     1719.93     1916.34    186.16 o 
  -7   0   6      837.23      931.34    131.00 o 
  -6   0   6     1271.31     1235.31    113.55 o 
  -5   0   6    12695.58    11431.72    320.04 o 
  -4   0   6    17193.94    17470.23    436.30 o 
  -3   0   6     9924.22     9606.09    266.18 o 
  -2   0   6    17357.49    17702.77    425.83 o 
  -1   0   6     1815.06     1680.14    153.18 o 
   0   0   6     3241.93     3287.56    116.61 o 
   1   0   6     4811.91     4686.90    147.16 o 
   2   0   6    39153.92    42957.76    944.06 o 
   3   0   6    10451.85    10341.39    281.20 o 
   4   0   6   100386.21   112440.14   2387.11 o 
   5   0   6      820.43      956.54    146.03 o 
   6   0   6    12082.10    12485.98    445.38 o 
   7   0   6       34.46      -83.04     56.95 o 
   8   0   6     2303.01     2349.73    160.74 o 
   9   0   6      108.07      -13.49     94.10 o 
  10   0   6     3123.65     2939.52    235.10 o 
  11   0   6      341.08      283.58    132.39 o 
  12   0   6    12105.56    11490.32    844.27 o 
  13   0   6      340.37      189.89    249.03 o 
  14   0   6      775.42      895.21    270.81 o 
 -14   1   6      677.40      670.89    210.09 o 
 -13   1   6     2366.66     3139.45    389.73 o 
 -12   1   6     1089.32     1051.97    191.98 o 
 -11   1   6        0.46       31.53    130.57 o 
 -10   1   6      792.63      908.99    161.09 o 
  -9   1   6     5462.49     5104.74    294.75 o 
  -8   1   6    14440.26    13691.82    671.07 o 
  -7   1   6    12676.29    11513.25    799.86 o 
  -6   1   6    14743.94    15205.27    406.23 o 
  -5   1   6     5825.17     5658.25    280.14 o 
  -4   1   6     1199.44     1169.16    109.10 o 
  -3   1   6      172.53      204.23     47.09 o 
  -2   1   6    10414.43    10230.68    312.61 o 
  -1   1   6     4114.33     4117.08    138.23 o 
   0   1   6    55657.34    62895.64   1342.63 o 
   1   1   6     8743.42     8682.24    226.41 o 
   2   1   6    26339.54    29045.74    649.31 o 
   3   1   6      414.39      430.75     57.04 o 
   4   1   6      120.07       75.44     54.58 o 
   5   1   6      122.88       65.24     47.00 o 
   6   1   6    41792.14    44253.34   1001.10 o 
   7   1   6       72.79       26.57     54.59 o 
   8   1   6    33863.14    33914.91   1237.41 o 
   9   1   6        9.11       12.79     77.77 o 
  10   1   6     2297.23     2241.62    204.71 o 
  11   1   6      253.29      204.01    111.41 o 
  12   1   6     1088.92      955.31    228.90 o 
  13   1   6      646.87      667.95    280.57 o 
  14   1   6     6930.37     6209.32    525.13 o 
  15   1   6     1041.81     1221.92    282.75 o 
 -14   2   6      176.00       86.95    201.29 o 
 -13   2   6     2129.04     2295.10    337.67 o 
 -12   2   6     1176.05     1067.49    209.20 o 
 -11   2   6     6856.80     7205.09    591.33 o 
 -10   2   6     3654.99     3490.59    268.58 o 
  -9   2   6     3981.68     3986.73    266.91 o 
  -8   2   6       80.98      125.21     96.14 o 
  -7   2   6      783.56      827.15    123.86 o 
  -6   2   6     5865.29     5563.54    202.57 o 
  -5   2   6     8776.39     8047.96    246.96 o 
  -4   2   6    21133.09    20849.19    505.52 o 
  -3   2   6     7405.62     7160.56    249.44 o 
  -2   2   6    27821.76    21536.67   1976.91 o 
  -1   2   6      646.79      721.40     69.37 o 
   0   2   6     4465.76     5011.16    149.43 o 
   1   2   6     2874.15     3043.80    102.70 o 
   2   2   6    57549.30    63463.08   1599.17 o 
   3   2   6     3573.12     3640.29    126.11 o 
   4   2   6    65998.16    71593.06   1536.42 o 
   5   2   6     1212.44     1335.01     90.01 o 
   6   2   6    16835.23    17910.45    454.42 o 
   7   2   6      546.07      721.84     86.54 o 
   8   2   6     6857.39     7088.99    319.21 o 
   9   2   6      416.78      277.98    100.88 o 
  10   2   6    31374.92    30403.35    906.98 o 
  11   2   6      454.52      352.33    125.56 o 
  12   2   6     5738.13     6194.84    486.77 o 
  13   2   6      292.23      513.53    232.51 o 
  14   2   6       32.03      363.91    281.77 o 
  15   2   6       40.42      186.55    223.85 o 
 -14   3   6      498.12      842.25    303.70 o 
 -13   3   6     2019.24     1907.61    310.46 o 
 -12   3   6      294.00      133.39    172.95 o 
 -11   3   6      285.39      301.65    158.54 o 
 -10   3   6     2299.15     2193.93    219.92 o 
  -9   3   6     3062.49     2584.88    380.60 o 
  -8   3   6     3372.69     3167.83    228.10 o 
  -7   3   6     7893.44     7771.67    321.65 o 
  -6   3   6    17808.07    17711.84    460.02 o 
  -5   3   6     3288.28     3099.11    159.58 o 
  -4   3   6    10344.60    10935.39    300.21 o 
  -3   3   6      845.31      806.96     71.28 o 
  -2   3   6    28908.02    29160.92   1067.42 o 
  -1   3   6     7760.44     7751.17    212.51 o 
   0   3   6    93943.83   108394.17   2566.76 o 
   1   3   6     7312.23     7374.95    195.76 o 
   2   3   6    39832.07    44939.56   1153.36 o 
   3   3   6      454.87      502.48     71.79 o 
   4   3   6       29.98       45.03     36.94 o 
   5   3   6       77.96      114.73     44.65 o 
   6   3   6    39466.00    40583.88    920.54 o 
   7   3   6       56.35       52.31     63.82 o 
   8   3   6    27531.83    27703.59   1180.61 o 
   9   3   6      865.60      882.21    129.01 o 
  10   3   6      603.89      709.61    227.12 o 
  11   3   6      102.82      187.79    118.64 o 
  12   3   6      730.27      657.42    216.41 o 
  13   3   6      640.71      524.54    226.84 o 
  14   3   6     3913.32     4452.60   1170.20 o 
  15   3   6      739.82     1236.89    304.17 o 
 -13   4   6     1321.77     1628.14    439.48 o 
 -12   4   6      963.15      872.46    220.99 o 
 -11   4   6     4785.57     4047.42    723.36 o 
 -10   4   6     1265.86     1215.34    178.64 o 
  -9   4   6     2540.78     2703.79    229.40 o 
  -8   4   6      666.02      777.67    134.53 o 
  -7   4   6      796.26      791.80    124.35 o 
  -6   4   6     4033.46     3544.31    244.39 o 
  -5   4   6     9966.48     9219.19    276.08 o 
  -4   4   6    42668.34    45166.15   1012.94 o 
  -3   4   6    10384.32     9709.31    268.21 o 
  -2   4   6    20969.17    21911.24    514.68 o 
  -1   4   6       35.24       47.50     35.36 o 
   0   4   6      595.68      581.00     57.16 o 
   1   4   6      260.91      310.98     46.11 o 
   2   4   6    25121.89    26758.89    722.40 o 
   3   4   6      616.01      621.04     61.96 o 
   4   4   6    77296.59    85489.51   1821.80 o 
   5   4   6      882.57      975.64    162.02 o 
   6   4   6    12567.33    12893.97    349.35 o 
   7   4   6      135.60      149.01     56.96 o 
   8   4   6      756.46      721.26     92.58 o 
   9   4   6       80.11      125.00     92.91 o 
  10   4   6     5801.52     5251.36    404.24 o 
  11   4   6      486.78      474.94    134.79 o 
  12   4   6     3499.02     3550.15    386.02 o 
  13   4   6       68.13      357.23    210.96 o 
  14   4   6      819.32      626.48    240.54 o 
  15   4   6       21.51     -157.48    212.34 o 
 -13   5   6     2453.57     3207.83    460.06 o 
 -12   5   6      652.83      793.57    234.94 o 
 -11   5   6      190.90      141.64    168.00 o 
 -10   5   6      939.50     1203.83    220.43 o 
  -9   5   6     6911.31     6396.67    338.81 o 
  -8   5   6     6223.00     6118.96    311.22 o 
  -7   5   6     8126.98     7715.39    323.49 o 
  -6   5   6    22861.46    22579.13    606.89 o 
  -5   5   6     2876.46     2786.07    140.58 o 
  -4   5   6     9819.62    10899.78    304.06 o 
  -3   5   6      571.44      644.19     80.92 o 
  -2   5   6    63445.46    71971.09   1547.79 o 
  -1   5   6     9745.65     9659.23    257.62 o 
   0   5   6    97910.57   108383.25   2284.05 o 
   1   5   6     3300.22     3285.61    195.07 o 
   2   5   6    53298.57    60635.49   1467.37 o 
   3   5   6      553.83      536.48     53.06 o 
   4   5   6      357.25      430.41     67.16 o 
   5   5   6        0.51       -0.80     40.94 o 
   6   5   6    18759.33    18835.47    470.59 o 
   7   5   6      797.66      780.87     99.46 o 
   8   5   6    37732.12    35706.71   1883.41 o 
   9   5   6     2131.22     2092.73    182.29 o 
  10   5   6     9213.04     8410.53    364.48 o 
  11   5   6        1.71      179.03    112.45 o 
  12   5   6     1250.49     1583.02    490.40 o 
  13   5   6      619.80      301.41    213.64 o 
  14   5   6     2561.80     2552.49    370.35 o 
  15   5   6     1424.51     1873.46    351.53 o 
 -13   6   6      942.38      803.60    266.48 o 
 -12   6   6     1027.71      841.09    229.85 o 
 -11   6   6     5240.96     4881.60    438.03 o 
 -10   6   6     2664.30     2181.97    288.24 o 
  -9   6   6     3919.48     3387.95    331.41 o 
  -8   6   6     5362.93     5519.26    380.71 o 
  -7   6   6      103.22       58.69    105.40 o 
  -6   6   6    17600.24    17155.24    459.12 o 
  -5   6   6     6938.55     6593.63    223.56 o 
  -4   6   6     7536.20     7582.53    235.12 o 
  -3   6   6     2482.20     2526.13    185.27 o 
  -2   6   6     1103.55     1605.74     91.03 o 
  -1   6   6      298.93      275.78     48.55 o 
   0   6   6       64.79       57.66     51.38 o 
   1   6   6       12.74       -3.77     36.73 o 
   2   6   6    63315.17    68455.32   1471.43 o 
   3   6   6       26.21       58.43     39.25 o 
   4   6   6    29011.48    30600.29    699.86 o 
   5   6   6       12.38      -15.19     41.99 o 
   6   6   6    13485.82    13525.02    364.33 o 
   7   6   6       49.48      127.56     61.74 o 
   8   6   6     3150.35     3455.09    168.88 o 
   9   6   6      882.58      897.20    139.94 o 
  10   6   6    14927.08    14657.53    521.27 o 
  11   6   6     1510.07     1351.36    176.94 o 
  12   6   6     8721.49     8624.91    579.74 o 
  13   6   6      263.82      309.67    210.00 o 
  14   6   6      657.92      733.45    259.20 o 
  15   6   6        2.54      287.93    236.01 o 
 -13   7   6     1825.39     1694.80    325.40 o 
 -12   7   6      605.78      631.88    232.79 o 
 -11   7   6        9.97      197.68    207.72 o 
 -10   7   6      452.78      368.14    169.49 o 
  -9   7   6     4282.49     3885.75    353.94 o 
  -8   7   6    10935.38    11302.26    547.52 o 
  -7   7   6     6263.94     5998.15    334.09 o 
  -6   7   6     7518.17     7004.59    245.98 o 
  -5   7   6     1097.83     1127.78    101.68 o 
  -4   7   6      574.71      591.77     83.47 o 
  -3   7   6      756.90      693.39     68.72 o 
  -2   7   6    19261.61    19188.20    466.88 o 
  -1   7   6     1239.34     1267.59     80.34 o 
   0   7   6    36671.09    38445.25    994.16 o 
   1   7   6      821.76      868.95    123.07 o 
   2   7   6    31030.19    32810.69    746.25 o 
   3   7   6      114.45       74.76     47.43 o 
   4   7   6     8624.66     9327.19    265.79 o 
   5   7   6      167.98      235.50     54.90 o 
   6   7   6    40217.46    40403.04    925.16 o 
   7   7   6     1247.15     1224.70    107.48 o 
   8   7   6    24993.46    25141.11    742.38 o 
   9   7   6      767.66      757.83    129.00 o 
  10   7   6     5274.92     5203.52    297.47 o 
  11   7   6        1.58       54.77    141.58 o 
  12   7   6     1210.12      900.87    238.51 o 
  13   7   6      902.33      692.35    489.65 o 
  14   7   6     2622.75     2386.59    352.93 o 
  15   7   6      930.44     1041.98    337.05 o 
 -13   8   6      480.89      237.53    227.44 o 
 -12   8   6     1522.69     1596.50    301.15 o 
 -11   8   6     3898.17     3761.98    402.35 o 
 -10   8   6     6451.30     5923.18    533.20 o 
  -9   8   6     2526.60     2330.07    335.84 o 
  -8   8   6      974.66     1233.31    211.98 o 
  -7   8   6       27.55       61.49     76.72 o 
  -6   8   6     3962.81     4087.18    296.96 o 
  -5   8   6     4209.55     4016.57    243.35 o 
  -4   8   6    24313.72    23760.95    677.86 o 
  -3   8   6     2375.68     2418.95    218.68 o 
  -2   8   6    14895.21    14802.68    454.01 o 
  -1   8   6       40.47        8.64     55.81 o 
   0   8   6      906.75      919.90     86.79 o 
   1   8   6      109.03       96.86     51.47 o 
   2   8   6     9269.73     8333.38    248.03 o 
   3   8   6      163.52      110.86     53.39 o 
   4   8   6    29052.29    29704.30    693.91 o 
   5   8   6      227.07      154.66     59.17 o 
   6   8   6    33956.52    35544.52    831.74 o 
   7   8   6       32.13      116.55     61.12 o 
   8   8   6     1507.91     1673.74    129.47 o 
   9   8   6     1200.02     1132.67    152.03 o 
  10   8   6    28040.32    27371.65    842.12 o 
  11   8   6     3251.78     3179.36    322.01 o 
  12   8   6     7633.17     7908.42    564.09 o 
  13   8   6      613.26     1073.36    262.13 o 
  14   8   6      112.10     -225.44    221.99 o 
  15   8   6      130.58      147.00    250.04 o 
 -12   9   6      371.96      492.94    232.05 o 
 -11   9   6       99.27      161.33    184.70 o 
 -10   9   6     1039.15     1246.29    313.16 o 
  -9   9   6     3752.51     3781.32    369.61 o 
  -8   9   6     8749.15     8934.16    485.57 o 
  -7   9   6     7478.45     7005.65    319.85 o 
  -6   9   6    10741.94    10052.75    385.46 o 
  -5   9   6     1838.84     1664.74    179.01 o 
  -4   9   6     5082.22     5496.55    250.61 o 
  -3   9   6       83.80       61.07     73.12 o 
  -2   9   6      955.80      836.85    107.54 o 
  -1   9   6     1384.64     1448.99    181.58 o 
   0   9   6    43196.23    44358.66   1154.52 o 
   1   9   6     1521.69     1511.63    123.66 o 
   2   9   6    59206.23    64881.65   1423.55 o 
   3   9   6       72.32      117.08     57.67 o 
   4   9   6     3261.50     3268.31    170.77 o 
   5   9   6       25.05       10.32     58.84 o 
   6   9   6    36951.61    36694.14    862.70 o 
   7   9   6     1254.41     1200.02    156.13 o 
   8   9   6    10885.57    10094.63    320.16 o 
   9   9   6      276.10      104.42    111.15 o 
  10   9   6      534.90      386.93    123.26 o 
  11   9   6       54.37      213.42    152.40 o 
  12   9   6      296.95      397.47    209.23 o 
  13   9   6     1269.31      970.72    298.74 o 
  14   9   6     3876.64     3991.37    464.99 o 
  15   9   6      710.55      861.27    303.25 o 
 -12  10   6     1038.02      919.83    302.80 o 
 -11  10   6     2939.93     2962.51    361.47 o 
 -10  10   6     3685.63     4130.74    409.54 o 
  -9  10   6     1937.36     2248.91    317.82 o 
  -8  10   6     1204.81     1333.37    219.10 o 
  -7  10   6      544.30      513.65    121.81 o 
  -6  10   6     2048.81     1963.21    193.18 o 
  -5  10   6     2339.17     2108.27    232.56 o 
  -4  10   6    32757.84    28072.19   1368.82 o 
  -3  10   6     3286.71     2730.89    194.50 o 
  -2  10   6    32148.22    34578.13    941.28 o 
  -1  10   6      165.57      192.93     75.37 o 
   0  10   6      221.66      231.85     78.58 o 
   1  10   6       77.86      118.18     61.15 o 
   2  10   6    22675.40    23187.36    574.25 o 
   3  10   6       61.29       34.81     54.35 o 
   4  10   6    33166.02    32467.29    767.74 o 
   5  10   6      267.65      266.92     69.03 o 
   6  10   6     6811.48     6788.62    243.28 o 
   7  10   6       61.51      -80.27     88.30 o 
   8  10   6      261.55      229.38     84.07 o 
   9  10   6      773.69      778.44    140.23 o 
  10  10   6    11289.62    11470.90    454.15 o 
  11  10   6     3466.96     3413.85    428.40 o 
  12  10   6     4899.69     4919.02    465.51 o 
  13  10   6      694.26      561.43    249.69 o 
  14  10   6      228.22      237.66    249.00 o 
 -11  11   6       68.98      243.98    299.50 o 
 -10  11   6      152.37      410.51    204.74 o 
  -9  11   6     1401.86     1046.43    242.57 o 
  -8  11   6     5878.91     5684.27    440.86 o 
  -7  11   6     3748.40     3723.48    270.81 o 
  -6  11   6     9831.11     9156.04   1179.23 o 
  -5  11   6     1469.48     1660.10    174.02 o 
  -4  11   6     1581.62     1634.75    166.68 o 
  -3  11   6       57.33       41.40     77.59 o 
  -2  11   6     9691.29     9021.55    614.36 o 
  -1  11   6      836.93      785.51    189.40 o 
   0  11   6    20503.29    20521.22    791.85 o 
   1  11   6      142.44      220.82     70.87 o 
   2  11   6    32832.58    32604.42    776.93 o 
   3  11   6      211.45      185.44     68.05 o 
   4  11   6     1310.06     1645.50    205.87 o 
   5  11   6       78.64      127.94     61.34 o 
   6  11   6    18655.42    18032.41    678.23 o 
   7  11   6     2443.62     2403.37    162.67 o 
   8  11   6     9508.26     9467.52    356.28 o 
   9  11   6     1543.33     1566.29    185.86 o 
  10  11   6     1719.89     1972.53    208.62 o 
  11  11   6       89.54      137.71    139.24 o 
  12  11   6       49.57      291.29    211.01 o 
  13  11   6      502.95      497.06    262.89 o 
  14  11   6     1818.89     1859.82    381.80 o 
 -11  12   6     1450.93     1615.05    383.01 o 
 -10  12   6     2822.71     3236.70    373.20 o 
  -9  12   6      759.77      445.06    185.07 o 
  -8  12   6      583.55     1115.41    234.46 o 
  -7  12   6      192.87      325.33    125.39 o 
  -6  12   6     2299.08     2605.59    285.98 o 
  -5  12   6     2068.16     1995.85    195.59 o 
  -4  12   6    23053.99    21809.55    685.29 o 
  -3  12   6     1680.10     1911.33    182.14 o 
  -2  12   6    16208.33    15273.71    883.08 o 
  -1  12   6       26.24       56.64     82.35 o 
   0  12   6      227.51      287.09     93.80 o 
   1  12   6        0.45      -43.50     69.94 o 
   2  12   6    16448.31    16089.39    443.93 o 
   3  12   6      180.47      231.01     77.01 o 
   4  12   6    24240.98    24165.19    615.36 o 
   5  12   6      802.93      748.83    151.97 o 
   6  12   6     9716.48    10462.15    340.13 o 
   7  12   6      747.35      861.04    132.07 o 
   8  12   6       50.66       67.71     85.34 o 
   9  12   6      577.69      459.95    129.89 o 
  10  12   6     5209.17     5740.10    351.22 o 
  11  12   6     2292.71     2652.30    249.99 o 
  12  12   6     5591.28     5472.18    506.36 o 
  13  12   6      981.28      910.10    382.40 o 
  14  12   6      693.06      979.70    669.28 o 
 -10  13   6      270.69      345.18    200.89 o 
  -9  13   6      515.49      244.84    425.21 o 
  -8  13   6     3858.18     4054.29    398.48 o 
  -7  13   6     2493.07     2445.56    242.87 o 
  -6  13   6     7264.20     7090.53    379.04 o 
  -5  13   6      807.15      944.52    158.91 o 
  -4  13   6      450.05      561.12    123.65 o 
  -3  13   6       12.90       33.98     89.80 o 
  -2  13   6     7986.28     8126.14    598.46 o 
  -1  13   6      750.05      805.93    132.79 o 
   0  13   6    13630.78    13660.02    479.99 o 
   1  13   6       31.44       21.02     82.62 o 
   2  13   6    13859.49    14985.22    529.42 o 
   3  13   6      233.40      237.66     78.63 o 
   4  13   6      350.92      409.85    101.89 o 
   5  13   6      212.10      200.70     87.00 o 
   6  13   6    11362.00    11382.97    410.03 o 
   7  13   6     1912.13     2145.74    196.98 o 
   8  13   6    13959.46    13277.91    418.39 o 
   9  13   6     1641.19     1664.19    261.06 o 
  10  13   6     3356.92     3810.37    364.18 o 
  11  13   6        6.01     -177.37    118.25 o 
  12  13   6      668.44      542.98    240.56 o 
  13  13   6      825.28     1038.21    297.77 o 
  14  13   6     1299.69     1192.95    344.81 o 
 -10  14   6     2639.92     3104.59    439.63 o 
  -9  14   6      963.49     1329.37    317.07 o 
  -8  14   6     1744.24     2142.98    302.58 o 
  -7  14   6       68.78      -42.49    118.02 o 
  -6  14   6      868.12     1003.46    255.21 o 
  -5  14   6     1186.79     1394.27    192.19 o 
  -4  14   6    12452.43    13164.19    504.74 o 
  -3  14   6      477.29      560.27    131.78 o 
  -2  14   6    13880.07    13085.82    484.57 o 
  -1  14   6       17.77       69.44     94.46 o 
   0  14   6      368.56      380.20    116.17 o 
   1  14   6        0.16        4.45    109.38 o 
   2  14   6     3087.98     3223.02    228.59 o 
   3  14   6      152.87       61.58    146.92 o 
   4  14   6     8845.62     8382.22    353.29 o 
   5  14   6      370.94      321.95    161.53 o 
   6  14   6     7795.70     6928.81    317.91 o 
   7  14   6      207.49      215.21     93.31 o 
   8  14   6     1066.16      991.11    136.10 o 
   9  14   6      403.53      421.16    137.98 o 
  10  14   6     2183.99     2051.75    226.30 o 
  11  14   6     1156.62     1379.43    279.96 o 
  12  14   6     1430.15     1413.22    313.94 o 
  13  14   6      791.22      831.01    295.81 o 
  -9  15   6      165.38      230.35    190.58 o 
  -8  15   6     2137.20     2320.83    331.77 o 
  -7  15   6     1175.90     1295.11    207.51 o 
  -6  15   6    10014.88    10016.21    528.89 o 
  -5  15   6      474.07      453.68    153.85 o 
  -4  15   6     1133.66     1002.58    187.52 o 
  -3  15   6       40.73       33.60    105.60 o 
  -2  15   6     1400.79     1376.00    174.09 o 
  -1  15   6       79.97      131.09    282.07 o 
   0  15   6    16289.48    15601.56    643.36 o 
   1  15   6      139.36      115.72    100.20 o 
   2  15   6     6293.69     6358.92    407.68 o 
   3  15   6       87.27        9.60     78.35 o 
   4  15   6      238.36      115.18    144.33 o 
   5  15   6      208.49      272.89    151.49 o 
   6  15   6     1581.14     1385.14    266.09 o 
   7  15   6     1423.42     1319.13    172.80 o 
   8  15   6     7773.17     6807.88    335.00 o 
   9  15   6     1152.73      806.35    352.51 o 
  10  15   6     1899.50     2134.12    245.43 o 
  11  15   6       10.51      151.17    223.30 o 
  12  15   6      109.72     -112.65    388.71 o 
  13  15   6      589.86       54.07    452.70 o 
  -8  16   6      938.98      824.61    351.31 o 
  -7  16   6        0.02      341.49    151.78 o 
  -6  16   6      792.71      836.63    179.42 o 
  -5  16   6      401.40      378.26    156.18 o 
  -4  16   6     6152.22     6623.14    386.03 o 
  -3  16   6      132.35       28.61    125.41 o 
  -2  16   6    14581.28    13981.28    664.66 o 
  -1  16   6        0.61       36.00    111.18 o 
   0  16   6     3246.69     3783.87    275.64 o 
   1  16   6        2.36      -43.14     86.37 o 
   2  16   6     2455.06     2547.94    287.49 o 
   3  16   6      614.54      655.01    135.08 o 
   4  16   6     6460.31     5580.74    309.41 o 
   5  16   6      583.28      579.59    122.48 o 
   6  16   6     3663.13     3839.79    281.61 o 
   7  16   6      294.72      175.29     97.72 o 
   8  16   6        8.00      163.82    102.37 o 
   9  16   6      258.91      158.64    161.75 o 
  10  16   6     4374.60     4392.51    467.57 o 
  11  16   6     1943.44     1770.84    502.26 o 
  12  16   6     1553.56      916.81    464.11 o 
  -8  17   6     3455.85     4651.79    487.99 o 
  -7  17   6      409.19      532.15    175.99 o 
  -6  17   6     4691.37     4677.21    362.18 o 
  -5  17   6      213.94      225.52    153.14 o 
  -4  17   6      615.53      761.82    176.84 o 
  -3  17   6       49.77     -122.32    146.93 o 
  -2  17   6     4040.81     3975.01    310.69 o 
  -1  17   6        4.99     -152.61    101.74 o 
   0  17   6    13730.65    11885.73    608.66 o 
   1  17   6      178.95       25.68    109.50 o 
   2  17   6     7328.56     7595.66    551.46 o 
   3  17   6      334.13      390.98    131.17 o 
   4  17   6        1.13      100.70    104.42 o 
   5  17   6      603.73      345.67    259.52 o 
   6  17   6     3686.18     2925.39    302.20 o 
   7  17   6     1438.88     1501.01    463.96 o 
   8  17   6     5773.18     5124.02    334.50 o 
   9  17   6     1187.00     1590.63    339.30 o 
  10  17   6      279.90      428.61    202.22 o 
  11  17   6       56.56      283.27    377.60 o 
  12  17   6      248.38       29.44    420.56 o 
  -7  18   6       12.45      361.38    224.73 o 
  -6  18   6      228.03      510.55    183.05 o 
  -5  18   6      141.38     -101.76    180.28 o 
  -4  18   6     4797.29     4914.86    367.88 o 
  -3  18   6        5.64       55.78    140.83 o 
  -2  18   6     9201.93     9448.20   1193.93 o 
  -1  18   6       17.30       95.87    111.83 o 
   0  18   6      261.25      219.05    207.87 o 
   1  18   6       36.45       -9.51    104.19 o 
   2  18   6     3716.36     3827.84    381.21 o 
   3  18   6      246.39      319.21    173.85 o 
   4  18   6     3982.24     3708.68    362.86 o 
   5  18   6      975.84      636.31    186.71 o 
   6  18   6     2797.37     2776.17    308.16 o 
   7  18   6      172.75      307.82    166.72 o 
   8  18   6       62.33      -82.11    151.47 o 
   9  18   6      126.89      321.12    232.21 o 
  10  18   6      827.69      810.89    237.21 o 
  11  18   6      707.87      623.32    465.61 o 
  -6  19   6     2293.46     2469.37    292.16 o 
  -5  19   6        8.78      310.71    165.35 o 
  -4  19   6      751.86      686.69    196.14 o 
  -3  19   6        0.82       62.30    271.58 o 
  -2  19   6     2112.42     2167.47    333.58 o 
  -1  19   6        1.20     -276.92    187.30 o 
   0  19   6     3193.11     3010.09    367.10 o 
   1  19   6       88.97     -110.97    148.88 o 
   2  19   6     3710.59     3953.02    984.55 o 
   3  19   6      256.46      -16.54    161.31 o 
   4  19   6      317.85      246.95    165.72 o 
   5  19   6        4.72       67.98    165.82 o 
   6  19   6      726.90      750.98    206.23 o 
   7  19   6      398.01      453.22    188.46 o 
   8  19   6     1130.92     1916.53    388.71 o 
   9  19   6      908.06      856.73    262.85 o 
  -4  20   6     2377.56     2618.85    394.00 o 
  -3  20   6        0.01      -28.03    194.13 o 
  -2  20   6     3340.90     4778.58   1943.57 o 
  -1  20   6       56.80     -331.56    277.12 o 
   0  20   6      700.29      866.31    271.41 o 
   1  20   6        1.42       -9.71    148.96 o 
   2  20   6     2196.25     1782.50    596.59 o 
   3  20   6      223.80      232.89    216.59 o 
   4  20   6     3636.52     4031.18    395.08 o 
   5  20   6      533.00     1023.41    537.86 o 
   6  20   6      892.74      867.03    222.35 o 
   7  20   6      142.65      317.22    175.94 o 
   8  20   6        6.84       93.12    238.51 o 
   9  20   6      136.94      556.64    249.03 o 
  -3  21   6        0.59      -12.81    238.42 o 
  -2  21   6      138.80     -119.24    192.75 o 
  -1  21   6       10.13     -249.63    166.42 o 
   0  21   6     3257.06     3835.90    430.82 o 
   1  21   6      303.75      390.83    190.37 o 
   2  21   6     3059.72     3186.00    375.19 o 
   3  21   6      194.24      134.81    237.01 o 
   4  21   6        3.52     -176.62    275.01 o 
   5  21   6       38.58      230.18    167.26 o 
   6  21   6      475.26      567.69    183.69 o 
   7  21   6      541.83      713.06    203.80 o 
   0  22   6      247.37      266.98    223.38 o 
   1  22   6        0.43      270.73    199.79 o 
   2  22   6      257.21      539.63    214.03 o 
   3  22   6      171.67      607.90    416.35 o 
   4  22   6     2318.17     2375.37    322.70 o 
   5  22   6      624.12     1114.84    245.77 o 
  -5 -16   7       14.78      253.88    213.20 o 
  -4 -16   7     1344.69     2097.62    304.80 o 
  -3 -16   7      376.70      599.53    269.74 o 
  -2 -16   7     1266.01     1599.16    316.59 o 
  -1 -16   7      333.91       49.65    216.60 o 
   0 -16   7      409.91      721.39    407.64 o 
   1 -16   7      138.85      272.72    253.82 o 
   2 -16   7       98.18      288.97    313.01 o 
  -7 -15   7        8.12      -89.32    264.32 o 
  -6 -15   7     1283.38     1428.91    315.98 o 
  -5 -15   7       21.17      272.87    198.74 o 
  -4 -15   7      607.99      440.40    313.03 o 
  -3 -15   7       90.31      -53.01    165.32 o 
  -2 -15   7      147.65      151.23    297.09 o 
  -1 -15   7      478.37      930.63    264.96 o 
   0 -15   7     1565.41     1714.70    660.72 o 
   1 -15   7      952.19     1422.27    302.83 o 
   2 -15   7      975.65     1384.05    324.18 o 
   3 -15   7      940.32     1255.01    519.84 o 
   4 -15   7       58.26       55.10    244.00 o 
  -8 -14   7     1029.24      880.13    303.91 o 
  -7 -14   7       93.15     -122.39    239.53 o 
  -6 -14   7        6.73       58.11    275.25 o 
  -5 -14   7       31.39      -40.11    169.19 o 
  -4 -14   7     1597.31     1935.55    271.70 o 
  -3 -14   7      586.64      609.67    196.54 o 
  -2 -14   7     2072.49     2309.32    450.14 o 
  -1 -14   7      694.86      772.84    188.34 o 
   0 -14   7      535.65      307.28    206.29 o 
   1 -14   7        5.52       39.95    189.32 o 
   2 -14   7      116.56       16.72    210.52 o 
   3 -14   7      945.55      862.05    287.50 o 
   4 -14   7     1031.56     1581.18    330.42 o 
   5 -14   7     1931.68     3161.89    813.77 o 
   6 -14   7      369.66      612.42    279.64 o 
  -9 -13   7        0.52     -226.94    223.87 o 
  -8 -13   7     1016.80     1286.53    324.00 o 
  -7 -13   7      188.49      283.55    252.50 o 
  -6 -13   7     2862.21     3180.69    322.11 o 
  -5 -13   7      221.87      477.02    192.48 o 
  -4 -13   7     1008.63      939.52    214.84 o 
  -3 -13   7       27.70      299.42    162.23 o 
  -2 -13   7      377.55      417.53    170.19 o 
  -1 -13   7      427.24      396.27    156.36 o 
   0 -13   7     2252.35     2417.45    262.41 o 
   1 -13   7     2277.31     2492.29    345.46 o 
   2 -13   7     1409.14     1189.71    276.29 o 
   3 -13   7      772.92     1119.65    274.76 o 
   4 -13   7      119.70      113.13    201.78 o 
   5 -13   7        1.87     -248.90    200.75 o 
   6 -13   7       81.81     -217.52    211.64 o 
   7 -13   7      975.15      879.37    312.54 o 
 -10 -12   7     1813.37     2325.12    668.83 o 
  -9 -12   7      153.19       84.30    232.65 o 
  -8 -12   7     1304.06     1424.85    327.13 o 
  -7 -12   7       36.70      218.36    232.66 o 
  -6 -12   7        0.31       18.77    150.71 o 
  -5 -12   7       80.76      -46.84    176.30 o 
  -4 -12   7     1173.02     1528.75    226.81 o 
  -3 -12   7      391.89      344.21    196.02 o 
  -2 -12   7     3229.97     2913.08    270.36 o 
  -1 -12   7     2210.27     1956.86    232.40 o 
   0 -12   7      912.13     1202.05    191.31 o 
   1 -12   7       19.64       31.06    124.52 o 
   2 -12   7      114.47      142.17    131.94 o 
   3 -12   7      760.05     1076.65    254.00 o 
   4 -12   7      792.57      873.44    317.67 o 
   5 -12   7     2098.61     2119.30    343.84 o 
   6 -12   7      726.41      862.66    468.17 o 
   7 -12   7     1625.08     1783.36    345.63 o 
   8 -12   7       28.54      141.16    254.31 o 
 -11 -11   7       23.50      236.79    253.11 o 
 -10 -11   7       95.31      290.06    185.24 o 
  -9 -11   7       18.31      -18.79    330.89 o 
  -8 -11   7     1267.12     1941.08    678.15 o 
  -7 -11   7      271.67       82.23    499.71 o 
  -6 -11   7     3373.68     3187.67    323.47 o 
  -5 -11   7      354.90      420.86    161.99 o 
  -4 -11   7     1798.58     1810.20    226.52 o 
  -3 -11   7      508.47      440.77    143.61 o 
  -2 -11   7       16.56      -94.06    115.20 o 
  -1 -11   7      111.32      234.38    129.04 o 
   0 -11   7     2796.96     3114.74    268.14 o 
   1 -11   7     5021.21     3945.85    515.13 o 
   2 -11   7     2781.79     2799.50    328.37 o 
   3 -11   7     1592.08     1583.97    249.87 o 
   4 -11   7      269.21      274.36    205.87 o 
   5 -11   7       15.02       79.38    182.96 o 
   6 -11   7      299.63      206.02    449.39 o 
   7 -11   7     1809.98     1887.41    655.01 o 
   8 -11   7      322.21      457.97    247.00 o 
   9 -11   7     2122.52     1927.95    505.27 o 
 -11 -10   7       10.86      159.42    180.71 o 
 -10 -10   7     3126.91     3529.80    408.57 o 
  -9 -10   7      613.97      297.35    231.84 o 
  -8 -10   7     3537.93     3484.39    404.11 o 
  -7 -10   7      651.74      518.16    228.87 o 
  -6 -10   7       63.86      203.69    166.61 o 
  -5 -10   7      882.46      963.85    183.93 o 
  -4 -10   7     5552.66     5332.66    460.73 o 
  -3 -10   7     6477.37     6160.84    375.40 o 
  -2 -10   7     7047.89     6544.31    437.61 o 
  -1 -10   7     3040.60     3458.54    296.16 o 
   0 -10   7     2205.30     2496.17    304.43 o 
   1 -10   7     2341.40     2210.78    288.50 o 
   2 -10   7       62.68      154.01    121.38 o 
   3 -10   7     4445.38     4301.71    421.84 o 
   4 -10   7     2445.67     2358.99    243.96 o 
   5 -10   7    12010.10    11914.11    508.06 o 
   6 -10   7      389.21      488.10    224.40 o 
   7 -10   7     2346.72     2344.37    336.29 o 
   8 -10   7       63.65       99.40    216.32 o 
   9 -10   7       26.48      118.06    332.84 o 
 -12  -9   7     1404.64     1891.20    333.79 o 
 -11  -9   7      230.06      194.50    184.82 o 
 -10  -9   7      319.39      190.12    198.39 o 
  -9  -9   7        2.41     -203.15    179.39 o 
  -8  -9   7     1759.61     1976.41    508.27 o 
  -7  -9   7     1661.01     1823.67    286.69 o 
  -6  -9   7     6875.35     6975.07    944.78 o 
  -5  -9   7     1115.00     1160.54    261.36 o 
  -4  -9   7     3387.65     3522.34    551.83 o 
  -3  -9   7      721.47      626.11    139.33 o 
  -2  -9   7       61.15       35.90     99.52 o 
  -1  -9   7     4860.84     4784.70    296.76 o 
   0  -9   7     5775.04     5630.96    313.72 o 
   1  -9   7     8239.04     7291.83    407.05 o 
   2  -9   7     4010.49     4089.80    449.49 o 
   3  -9   7     2743.81     3037.30    254.07 o 
   4  -9   7       27.32      157.56    119.78 o 
   5  -9   7      145.52       78.51    135.92 o 
   6  -9   7       23.71      -20.83    124.03 o 
   7  -9   7     2518.12     2910.75    351.44 o 
   8  -9   7       77.92       23.22    243.47 o 
   9  -9   7     4366.26     5137.08    666.28 o 
  10  -9   7      157.21      410.04    359.27 o 
 -12  -8   7      621.27      853.05    248.65 o 
 -11  -8   7       55.82      261.70    216.44 o 
 -10  -8   7     3698.27     4056.64    553.93 o 
  -9  -8   7     1110.84      719.09    226.84 o 
  -8  -8   7     4568.43     4482.19    699.92 o 
  -7  -8   7      159.53      187.94    162.58 o 
  -6  -8   7       88.03      212.82    127.41 o 
  -5  -8   7     3018.89     3069.31    358.51 o 
  -4  -8   7     5387.88     4776.28    343.52 o 
  -3  -8   7     7014.31     5915.62    389.11 o 
  -2  -8   7     6220.26     6275.37    314.05 o 
  -1  -8   7     2318.97     2169.54    202.81 o 
   0  -8   7     1568.28     1638.24    177.33 o 
   1  -8   7      137.29      223.58    109.41 o 
   2  -8   7      391.60      340.70    126.49 o 
   3  -8   7     3134.39     3168.50    275.76 o 
   4  -8   7     1232.31     1260.80    177.75 o 
   5  -8   7    10110.70    10296.46    697.69 o 
   6  -8   7      605.52      468.52    151.14 o 
   7  -8   7     4225.57     4049.49    361.78 o 
   8  -8   7        2.60        1.47    123.99 o 
   9  -8   7      335.49      189.07    355.82 o 
  10  -8   7       23.38     -125.08    170.10 o 
  11  -8   7     3288.13     3235.57    486.04 o 
 -12  -7   7     2389.85     2843.56    452.40 o 
 -11  -7   7      439.99      569.33    200.91 o 
 -10  -7   7      636.74      530.06    209.73 o 
  -9  -7   7        2.05      -21.04    167.31 o 
  -8  -7   7      929.83      859.50    213.86 o 
  -7  -7   7      190.87       91.47    260.29 o 
  -6  -7   7     6770.12     7018.87    486.80 o 
  -5  -7   7     5183.36     4870.25    315.24 o 
  -4  -7   7     2973.02     2717.03    351.41 o 
  -3  -7   7      157.78      252.34     95.54 o 
  -2  -7   7      162.07      163.61     98.56 o 
  -1  -7   7     1583.29     1474.27    163.39 o 
   0  -7   7     7470.95     6575.68    305.57 o 
   1  -7   7    12948.08    11842.25    446.72 o 
   2  -7   7     5033.21     4890.65    288.69 o 
   3  -7   7     9827.31     9069.88    387.01 o 
   4  -7   7      634.04      805.57    150.11 o 
   5  -7   7      490.69      612.93    117.52 o 
   6  -7   7       11.70       49.73     93.55 o 
   7  -7   7     6166.80     6010.63    324.50 o 
   8  -7   7       77.41      235.04    107.70 o 
   9  -7   7     7816.91     8340.58    412.82 o 
  10  -7   7        5.50     -236.76    204.72 o 
  11  -7   7     1749.34     2148.74    406.74 o 
  12  -7   7        2.03      146.59    223.80 o 
 -13  -6   7      206.27      874.21    448.34 o 
 -12  -6   7     1279.33     1568.35    337.80 o 
 -11  -6   7      418.79      279.28    176.26 o 
 -10  -6   7     3831.76     3746.22    385.41 o 
  -9  -6   7      644.65      340.60    181.61 o 
  -8  -6   7     4808.96     5380.98    414.46 o 
  -7  -6   7     2547.80     2326.88    277.64 o 
  -6  -6   7      678.91      721.63    139.22 o 
  -5  -6   7      195.66      198.53    100.67 o 
  -4  -6   7     5566.11     5726.78    433.47 o 
  -3  -6   7     9085.14     8071.01    340.36 o 
  -2  -6   7    11765.24    11208.56    525.89 o 
  -1  -6   7    12740.99    11790.50    429.02 o 
   0  -6   7     3702.12     3319.62    219.08 o 
   1  -6   7     2340.81     2082.69    213.18 o 
   2  -6   7       98.49      193.82     72.21 o 
   3  -6   7      385.66      423.77    119.89 o 
   4  -6   7     1471.76     1227.66    129.86 o 
   5  -6   7    15853.98    15184.76    535.70 o 
   6  -6   7      581.94      300.35    169.46 o 
   7  -6   7     7244.46     7272.96    390.50 o 
   8  -6   7       19.47       35.98     81.91 o 
   9  -6   7        2.28       23.34    117.60 o 
  10  -6   7        7.64      -40.43    125.21 o 
  11  -6   7     4266.93     4276.15    567.45 o 
  12  -6   7        0.71      326.53    249.63 o 
 -13  -5   7      389.70      442.11    210.89 o 
 -12  -5   7     3433.28     3722.22    378.06 o 
 -11  -5   7       54.66        6.67    139.28 o 
 -10  -5   7       26.16      195.99    181.47 o 
  -9  -5   7        5.19      128.70    193.00 o 
  -8  -5   7     3792.06     3859.74    423.71 o 
  -7  -5   7     2445.35     2351.94    268.17 o 
  -6  -5   7    11136.62    10459.78    787.14 o 
  -5  -5   7    15890.24    15274.33    810.93 o 
  -4  -5   7     6430.90     6089.46    281.30 o 
  -3  -5   7      559.41      565.49    108.20 o 
  -2  -5   7      258.86      194.31     82.44 o 
  -1  -5   7      434.81      289.11     86.25 o 
   0  -5   7     5109.72     4396.21    403.46 o 
   1  -5   7    29790.03    30655.48    730.10 o 
   2  -5   7     5898.48     5262.83    266.48 o 
   3  -5   7    28585.20    28094.55    808.62 o 
   4  -5   7      771.97      437.58    189.95 o 
   5  -5   7      477.34      456.13     90.32 o 
   6  -5   7      381.76      322.11    106.79 o 
   7  -5   7    10989.25    11009.80    484.73 o 
   8  -5   7       35.74       37.52     87.58 o 
   9  -5   7     9839.73     9728.94    520.37 o 
  10  -5   7       54.68      -51.52    102.93 o 
  11  -5   7     1503.50     2111.99    675.89 o 
  12  -5   7        5.59      432.87    246.33 o 
  13  -5   7       62.47     -104.84    208.17 o 
 -13  -4   7      349.37     -103.23    149.87 o 
 -12  -4   7      807.15      936.52    246.63 o 
 -11  -4   7      171.62      -14.99    181.59 o 
 -10  -4   7     6151.03     5735.83    442.33 o 
  -9  -4   7     2084.86     1873.19    266.24 o 
  -8  -4   7     9316.53     9503.37    504.51 o 
  -7  -4   7     2874.24     2722.44    630.08 o 
  -6  -4   7     1344.69     1241.86    144.87 o 
  -5  -4   7       26.55       28.62     62.57 o 
  -4  -4   7     6438.46     6011.15    274.30 o 
  -3  -4   7    10987.06    11263.68    417.07 o 
  -2  -4   7    18046.81    17657.60    551.81 o 
  -1  -4   7    54067.89    57535.98   1508.90 o 
   0  -4   7     7519.48     6754.33    218.74 o 
   1  -4   7     6385.55     6652.71    295.57 o 
   2  -4   7      637.70      544.61     76.07 o 
   3  -4   7    20870.82    20696.57    532.97 o 
   4  -4   7     3578.47     3363.81    180.47 o 
   5  -4   7     9957.50    10248.00    421.35 o 
   6  -4   7      135.85       72.99     80.93 o 
   7  -4   7     8763.36     8359.52    355.15 o 
   8  -4   7      147.62       83.35     87.05 o 
   9  -4   7      244.02      142.69    114.93 o 
  10  -4   7       17.60      133.89    126.90 o 
  11  -4   7     4936.93     4377.28    405.40 o 
  12  -4   7        8.14       -6.63    186.25 o 
  13  -4   7     4929.58     5628.83    669.58 o 
 -13  -3   7       31.92       27.33    162.94 o 
 -12  -3   7     2268.77     1960.12    286.88 o 
 -11  -3   7      915.94     1066.80    237.38 o 
 -10  -3   7      843.65      669.75    503.46 o 
  -9  -3   7      376.54      350.26    130.66 o 
  -8  -3   7     2401.61     2315.64    226.05 o 
  -7  -3   7     7336.63     6772.57    307.54 o 
  -6  -3   7    14860.89    14790.58    689.79 o 
  -5  -3   7    11381.10    10900.56    323.79 o 
  -4  -3   7     9446.26     9256.50    277.87 o 
  -3  -3   7     2751.10     2650.88    173.65 o 
  -2  -3   7     1534.62     1662.04     92.60 o 
  -1  -3   7    23531.49    25415.59    596.50 o 
   0  -3   7    10599.24    10497.93    333.11 o 
   1  -3   7    44446.95    46095.04   1032.40 o 
   2  -3   7     6803.62     6665.83    221.71 o 
   3  -3   7    19386.91    19755.63    506.22 o 
   4  -3   7      722.69      662.15     90.77 o 
   5  -3   7     6095.60     6161.26    260.01 o 
   6  -3   7      145.03       32.40     74.64 o 
   7  -3   7     8381.86     8651.34    305.05 o 
   8  -3   7      287.72      208.50     86.67 o 
   9  -3   7    13492.33    12694.25    481.29 o 
  10  -3   7       72.44       77.56    113.98 o 
  11  -3   7     2486.28     2642.86    320.72 o 
  12  -3   7      153.05      354.96    184.55 o 
  13  -3   7       87.73      337.77    199.66 o 
 -13  -2   7      107.57      238.75    169.94 o 
 -12  -2   7      509.75      465.87    165.03 o 
 -11  -2   7     2863.98     2258.58    292.89 o 
 -10  -2   7     7586.22     7600.01    606.80 o 
  -9  -2   7     3059.15     2622.74    228.74 o 
  -8  -2   7     6068.95     6457.50    307.22 o 
  -7  -2   7      649.64      543.46    116.52 o 
  -6  -2   7     1039.67      980.33    124.40 o 
  -5  -2   7      427.49      360.41     96.21 o 
  -4  -2   7     9651.18    10048.92    335.72 o 
  -3  -2   7    34249.74    36411.84    830.80 o 
  -2  -2   7    26542.41    25789.96    604.56 o 
  -1  -2   7    32096.73    35060.32   1003.75 o 
   0  -2   7     7318.98     7224.88    213.60 o 
   1  -2   7     2142.68     2364.89    114.82 o 
   2  -2   7      156.98      252.07     71.28 o 
   3  -2   7    17349.17    17027.15    442.66 o 
   4  -2   7     3067.80     3163.94    205.69 o 
   5  -2   7    22344.54    21786.14    557.86 o 
   6  -2   7     1551.01     1527.19    153.27 o 
   7  -2   7    16661.01    16212.23    459.40 o 
   8  -2   7       34.80      -12.13    110.43 o 
   9  -2   7      301.62      379.49    117.00 o 
  10  -2   7      219.47      164.87    148.75 o 
  11  -2   7     6336.20     6340.89    648.11 o 
  12  -2   7      275.89      270.86    182.18 o 
  13  -2   7     5889.26     5078.55   1215.40 o 
  14  -2   7      131.30      127.36    180.25 o 
 -13  -1   7      275.46      182.56    158.51 o 
 -12  -1   7     4615.74     4495.52    341.41 o 
 -11  -1   7      390.18      475.47    153.07 o 
 -10  -1   7     1193.89     1252.29    208.72 o 
  -9  -1   7      319.09       79.48    251.38 o 
  -8  -1   7     3902.63     3543.46    242.38 o 
  -7  -1   7     1696.84     1560.94    162.23 o 
  -6  -1   7     9880.59     9649.01    419.97 o 
  -5  -1   7     6639.52     5626.76    203.12 o 
  -4  -1   7     9812.40     9716.33    285.04 o 
  -3  -1   7    10046.77    10425.47    291.03 o 
  -2  -1   7      150.94      163.15     45.50 o 
  -1  -1   7    10660.17    11074.14    641.14 o 
   0  -1   7     4973.09     4606.69    153.78 o 
   1  -1   7    25609.78    26948.45    621.89 o 
   2  -1   7     8278.56     7679.78    229.11 o 
   3  -1   7    41729.77    44659.57   1004.34 o 
   4  -1   7     1661.00     1581.87    113.88 o 
   5  -1   7       32.23       46.69     64.78 o 
   6  -1   7       60.19       34.84     58.63 o 
   7  -1   7    10526.25     9960.77    320.68 o 
   8  -1   7      111.53       98.33     76.95 o 
   9  -1   7    15364.34    14556.92    516.52 o 
  10  -1   7      380.89      294.29    128.25 o 
  11  -1   7     6910.26     6429.52    473.39 o 
  12  -1   7      113.62        1.81    162.15 o 
  13  -1   7      222.34      465.15    193.86 o 
  14  -1   7       79.98      144.96    258.04 o 
 -14   0   7      710.99      654.94    216.15 o 
 -13   0   7       37.78      -54.37    134.79 o 
 -12   0   7      367.44      451.14    158.65 o 
 -11   0   7     1062.06     1274.58    244.49 o 
 -10   0   7     4064.87     4655.60    306.09 o 
  -9   0   7     4287.86     4203.25    278.74 o 
  -8   0   7     7987.98     8276.08    425.50 o 
  -7   0   7     1441.42     1707.93    207.93 o 
  -6   0   7     1309.14     1557.82    118.43 o 
  -5   0   7       39.07       84.32     53.63 o 
  -4   0   7     2390.99     2183.26    121.84 o 
  -3   0   7     9444.80     8983.80    260.12 o 
  -2   0   7    15473.65    14464.98    367.64 o 
  -1   0   7    44047.36    49143.17   1073.01 o 
   0   0   7     8582.80     8228.80    228.72 o 
   1   0   7     6197.48     6527.56    193.13 o 
   2   0   7      864.94      879.44     72.72 o 
   3   0   7      930.11     1151.03    138.18 o 
   4   0   7     1148.57     1032.57     91.41 o 
   5   0   7    58617.50    61967.57   1585.48 o 
   6   0   7      977.03     1097.28    148.98 o 
   7   0   7    17577.99    16669.86    455.00 o 
   8   0   7      254.49      362.11     84.05 o 
   9   0   7       85.83       60.12     93.64 o 
  10   0   7        1.09      -29.12     87.15 o 
  11   0   7     4417.28     4696.79    411.47 o 
  12   0   7      951.91      839.62    230.99 o 
  13   0   7     5378.87     5436.89    493.55 o 
  14   0   7      293.59      358.33    189.17 o 
 -14   1   7     2288.34     3078.57    404.18 o 
 -13   1   7      753.46      860.41    195.20 o 
 -12   1   7     5063.31     5740.38    487.18 o 
 -11   1   7      348.35      246.87    137.90 o 
 -10   1   7     1319.81     1424.06    187.54 o 
  -9   1   7      166.70      117.53    167.40 o 
  -8   1   7     3371.61     3326.53    235.19 o 
  -7   1   7     2073.83     1863.70    171.34 o 
  -6   1   7     8581.60     8665.60    274.45 o 
  -5   1   7    19869.80    19667.69    731.86 o 
  -4   1   7     6591.86     6763.25    270.09 o 
  -3   1   7    24264.00    26593.40    621.87 o 
  -2   1   7     2558.53     2675.22    138.53 o 
  -1   1   7      476.13      624.26     61.21 o 
   0   1   7     3501.17     3407.41    122.62 o 
   1   1   7    24721.12    26676.34    605.06 o 
   2   1   7     1518.04     1543.15     90.84 o 
   3   1   7    57321.74    62763.29   1358.06 o 
   4   1   7     1124.87     1117.39     86.66 o 
   5   1   7     3092.84     3437.54    175.95 o 
   6   1   7      149.08      199.16     61.52 o 
   7   1   7     8398.88     8123.49    268.87 o 
   8   1   7        2.58        5.92     64.69 o 
   9   1   7    10649.16    10444.39    402.96 o 
  10   1   7      332.95      259.98    109.85 o 
  11   1   7    10655.27     9666.01    550.81 o 
  12   1   7       45.74        1.19    150.08 o 
  13   1   7        9.94      136.42    172.85 o 
  14   1   7      158.27      319.15    190.75 o 
 -13   2   7       36.30      405.76    216.09 o 
 -12   2   7      610.52      828.76    229.79 o 
 -11   2   7     1918.83     1873.77    258.06 o 
 -10   2   7     5852.74     5732.61    339.64 o 
  -9   2   7     4112.81     4068.57    273.04 o 
  -8   2   7     8012.59     7960.40    350.74 o 
  -7   2   7     4284.95     4645.62    302.98 o 
  -6   2   7       66.31       97.62     60.76 o 
  -5   2   7     2377.69     2465.79    188.17 o 
  -4   2   7    10784.02    10529.99    298.13 o 
  -3   2   7    63111.84    68059.45   1715.46 o 
  -1   2   7    33692.75    36068.32    936.99 o 
   0   2   7     6378.80     6216.44    181.02 o 
   1   2   7    13271.43    13756.98    337.43 o 
   2   2   7      141.91      135.88     33.80 o 
   3   2   7     9849.45    10162.27    268.91 o 
   4   2   7     1237.93     1421.31     90.31 o 
   5   2   7    39018.70    38779.30   1019.86 o 
   6   2   7      193.81      120.85     53.88 o 
   7   2   7    14566.95    14527.25    399.81 o 
   8   2   7        3.04      -84.97     56.65 o 
   9   2   7      143.19       92.71     89.56 o 
  10   2   7      481.29      195.73    104.17 o 
  11   2   7     7891.45     8131.71    516.66 o 
  12   2   7      758.94      670.68    324.13 o 
  13   2   7     5963.85     5550.54    483.11 o 
  14   2   7      473.26      793.51    216.96 o 
  15   2   7      776.53     1143.89    284.87 o 
 -13   3   7      681.57      946.44    250.98 o 
 -12   3   7     3799.89     4274.16    424.69 o 
 -11   3   7       99.71      132.43    136.53 o 
 -10   3   7      704.18      587.03    186.25 o 
  -9   3   7      150.38       93.82    100.13 o 
  -8   3   7     1277.09     1349.99    253.84 o 
  -7   3   7    11225.28    10619.03    398.74 o 
  -6   3   7    12250.21    11791.48    461.34 o 
  -5   3   7    14755.96    14617.51    391.73 o 
  -4   3   7    10380.54     9932.13    302.60 o 
  -3   3   7      443.64      488.10     62.22 o 
  -2   3   7      834.37      663.87    290.23 o 
  -1   3   7      143.77      118.55     51.47 o 
   0   3   7     3255.12     3239.10    165.63 o 
   1   3   7    74600.91    83473.48   1768.68 o 
   2   3   7     2866.20     3162.66    154.27 o 
   3   3   7    43889.02    48803.50   1267.95 o 
   4   3   7     1035.90     1097.35     72.02 o 
   5   3   7     7815.79     8790.79    254.05 o 
   6   3   7      220.04      262.30     68.75 o 
   7   3   7    23813.03    24259.05    600.63 o 
   8   3   7       11.66       52.21     61.97 o 
   9   3   7    27412.31    26848.99   1048.29 o 
  10   3   7      536.39      567.67    169.70 o 
  11   3   7     2651.65     2919.69    334.83 o 
  12   3   7      319.59      459.34    183.15 o 
  13   3   7      305.33      296.93    191.53 o 
  14   3   7      512.06      929.64    260.09 o 
  15   3   7     1446.71     1282.60    304.97 o 
 -13   4   7       30.08       66.50    196.37 o 
 -12   4   7      252.19      437.49    201.76 o 
 -11   4   7      420.58      523.90    186.29 o 
 -10   4   7     4091.70     4038.92    291.56 o 
  -9   4   7     3306.95     3362.51    253.91 o 
  -8   4   7     4617.91     4622.47    273.66 o 
  -7   4   7     2103.57     1810.11    213.14 o 
  -6   4   7      409.96      339.03     75.88 o 
  -5   4   7     1018.22      714.13    128.76 o 
  -4   4   7     3229.12     3382.97    209.12 o 
  -3   4   7    30001.44    30541.14    819.91 o 
  -2   4   7     9842.67     9282.96    304.87 o 
  -1   4   7    42676.61    45882.18   1006.71 o 
   0   4   7     3412.98     3510.24    123.70 o 
   1   4   7     9223.92     9725.97    353.97 o 
   2   4   7       77.97       73.02     52.09 o 
   3   4   7    29112.49    30589.66   1311.58 o 
   4   4   7      266.70      280.04     51.55 o 
   5   4   7    31438.21    32859.62    901.76 o 
   6   4   7        5.13      -26.86     60.25 o 
   7   4   7    10541.95    10244.62    432.36 o 
   8   4   7      136.84      144.12     64.98 o 
   9   4   7     1853.04     1909.04    172.76 o 
  10   4   7       38.01      -20.18    102.37 o 
  11   4   7      295.14      313.40    193.31 o 
  12   4   7      246.39      229.59    179.54 o 
  13   4   7     3594.31     3926.06    430.14 o 
  14   4   7      772.16     1092.97    276.12 o 
  15   4   7     1272.54     1368.03    469.97 o 
 -13   5   7     1027.52     1072.92    266.78 o 
 -12   5   7     4492.42     4723.40    447.83 o 
 -11   5   7     1461.80     1609.50    278.32 o 
 -10   5   7      974.96      872.07    194.11 o 
  -9   5   7        4.07      105.82    108.93 o 
  -8   5   7      816.63      893.34    211.13 o 
  -7   5   7    12284.28    11694.88    534.11 o 
  -6   5   7    10494.38    10841.67    327.24 o 
  -5   5   7    26000.22    25526.62    621.37 o 
  -4   5   7     9196.17     9385.02    489.30 o 
  -3   5   7      630.65      429.90    107.69 o 
  -2   5   7       23.90        9.83     42.53 o 
  -1   5   7    17455.41    17906.49    433.89 o 
   0   5   7     1411.59     1533.18     86.73 o 
   1   5   7    47695.25    50228.84   1093.91 o 
   2   5   7     3468.48     3292.27    206.36 o 
   3   5   7    38120.81    40893.02    903.38 o 
   4   5   7      129.79      155.49     41.56 o 
   5   5   7     9670.18     9803.63    274.54 o 
   6   5   7       21.27      -12.19     47.29 o 
   7   5   7    15131.68    15217.40    409.16 o 
   8   5   7      927.97      948.60    103.06 o 
   9   5   7    34292.76    33661.56    967.36 o 
  10   5   7      454.53      480.50    124.05 o 
  11   5   7     5488.76     5708.96    459.83 o 
  12   5   7       50.09      216.60    188.20 o 
  13   5   7       98.71      201.09    195.51 o 
  14   5   7      136.70      209.09    204.76 o 
  15   5   7     1933.01     2298.88    371.72 o 
 -13   6   7       67.87     -141.96    194.27 o 
 -12   6   7      116.15      144.61    191.09 o 
 -11   6   7     1105.86      634.91    208.04 o 
 -10   6   7     3869.72     4032.99    380.11 o 
  -9   6   7     9299.41     9076.76    494.46 o 
  -8   6   7     7479.20     7069.23    418.01 o 
  -7   6   7     1456.68     1599.22    163.55 o 
  -6   6   7      304.59      193.65     68.96 o 
  -5   6   7     1375.35     1370.32    110.74 o 
  -4   6   7      566.24      487.84     70.76 o 
  -3   6   7      669.40      835.00     79.72 o 
  -2   6   7     3472.26     3395.80    136.38 o 
  -1   6   7    68716.07    76365.09   1643.33 o 
   0   6   7      916.82      964.52     73.65 o 
   1   6   7     7930.01     8175.17    231.25 o 
   2   6   7       14.87        4.42     44.62 o 
   3   6   7    11982.67    11556.69    302.78 o 
   4   6   7      564.95      606.76     62.07 o 
   5   6   7    53887.08    56178.85   1236.45 o 
   6   6   7      126.43      103.31     70.76 o 
   7   6   7    34581.40    34756.13    814.98 o 
   8   6   7      181.31      208.04     70.66 o 
   9   6   7      105.37      149.52     97.80 o 
  10   6   7      145.41      203.01    104.30 o 
  11   6   7     5587.38     6013.01    465.59 o 
  12   6   7     1306.87     1612.52    324.88 o 
  13   6   7     5399.14     4701.29   1311.23 o 
  14   6   7     1431.16     1701.48    318.83 o 
  15   6   7     1810.49     2543.61    394.65 o 
 -13   7   7     1017.81      908.72    461.86 o 
 -12   7   7     2903.13     3523.44    405.04 o 
 -11   7   7      582.37      604.38    275.46 o 
 -10   7   7      422.00      344.40    193.46 o 
  -9   7   7      946.18      811.42    297.24 o 
  -8   7   7     1462.96     1486.39    282.37 o 
  -7   7   7     4851.57     4885.04   1081.43 o 
  -6   7   7     4077.29     4045.56    189.74 o 
  -5   7   7    18913.93    18629.91    486.71 o 
  -4   7   7     1604.82     1373.41    165.11 o 
  -3   7   7     2321.39     1796.22    138.82 o 
  -2   7   7       89.46      130.30     47.62 o 
  -1   7   7     6510.99     7071.13    214.50 o 
   0   7   7     1698.05     1682.85     99.89 o 
   1   7   7     9972.30    10137.79    280.16 o 
   2   7   7     1435.83     1484.90     96.71 o 
   3   7   7    40830.69    43128.83   1082.08 o 
   4   7   7       84.73       88.52     52.42 o 
   5   7   7     1052.66      836.28    137.19 o 
   6   7   7       20.17       16.61     53.07 o 
   7   7   7     5190.64     5261.16    203.24 o 
   8   7   7     1501.64     1631.24    126.80 o 
   9   7   7    23116.40    23201.97   1035.24 o 
  10   7   7     2313.73     2231.49    206.82 o 
  11   7   7     7427.59     7928.00    540.19 o 
  12   7   7       14.46       22.06    181.28 o 
  13   7   7       25.61      376.11    212.29 o 
  14   7   7      142.35      114.58    242.12 o 
  15   7   7     1606.10     2235.56    870.85 o 
 -12   8   7      192.70      290.60    229.76 o 
 -11   8   7     1249.14     1056.69    254.78 o 
 -10   8   7     4481.83     4209.34    404.36 o 
  -9   8   7     4097.17     4300.31    383.54 o 
  -8   8   7     3708.82     3304.62    354.92 o 
  -7   8   7     2609.10     2942.69    406.89 o 
  -6   8   7      265.66      214.16     87.30 o 
  -5   8   7       79.59      181.37     76.85 o 
  -4   8   7     2761.04     2589.84    234.54 o 
  -3   8   7    20350.90    19853.62    496.54 o 
  -2   8   7     7068.64     6519.04    204.33 o 
  -1   8   7    22396.35    23197.16    556.28 o 
   0   8   7     1019.75      914.54     82.16 o 
   1   8   7     3557.34     3270.53    163.94 o 
   2   8   7        9.54       26.25     47.48 o 
   3   8   7     1481.12     1398.23    130.85 o 
   4   8   7        7.73      -65.03     43.35 o 
   5   8   7    41945.26    42228.20    957.73 o 
   6   8   7      738.86      806.34     90.65 o 
   7   8   7    16598.04    17354.71    635.07 o 
   8   8   7      140.74      151.29     71.82 o 
   9   8   7     1098.21     1609.87    172.93 o 
  10   8   7      546.34      487.20    129.62 o 
  11   8   7     6332.88     6124.16    482.86 o 
  12   8   7     1637.55     1694.97    360.03 o 
  13   8   7     3798.36     4017.80    444.64 o 
  14   8   7      595.10      910.34    304.90 o 
  15   8   7     1132.32     1774.21    353.10 o 
 -12   9   7     2065.10     1565.28    319.00 o 
 -11   9   7     1138.04     1207.54    274.59 o 
 -10   9   7      404.18      587.34    200.43 o 
  -9   9   7      400.14      239.58    223.65 o 
  -8   9   7     1206.76     1238.27    268.10 o 
  -7   9   7     5527.37     5452.79    291.46 o 
  -6   9   7     3852.49     3439.94    284.44 o 
  -5   9   7    18024.95    17463.61    556.83 o 
  -4   9   7     4381.47     3964.58    226.50 o 
  -3   9   7    24872.70    23872.00    687.70 o 
  -2   9   7     1538.92     1449.38    135.03 o 
  -1   9   7     1628.24     1644.05    222.68 o 
   0   9   7      458.12      564.64     69.75 o 
   1   9   7    23203.30    22088.21    542.92 o 
   2   9   7      159.21       94.38     59.91 o 
   3   9   7    45531.34    48195.20   1084.31 o 
   4   9   7      342.47      269.57     61.10 o 
   5   9   7     4257.59     4291.71    179.64 o 
   6   9   7       60.43      112.72     66.35 o 
   7   9   7     4046.60     3578.50    175.21 o 
   8   9   7      801.02      823.81    105.85 o 
   9   9   7     9571.00     8623.16    361.05 o 
  10   9   7     1986.18     2273.82    308.42 o 
  11   9   7     9724.91     8773.34    572.38 o 
  12   9   7      214.67      246.96    194.32 o 
  13   9   7       21.32      -99.25    351.61 o 
  14   9   7      487.48      667.20    277.27 o 
  15   9   7      671.63      605.79    296.27 o 
 -12  10   7      172.39       95.89    238.31 o 
 -11  10   7      883.61      765.51    439.48 o 
 -10  10   7     2676.19     2552.11    319.36 o 
  -9  10   7     2046.24     2325.87    298.62 o 
  -8  10   7     2587.43     2949.56    323.83 o 
  -7  10   7     3394.16     3714.36    257.81 o 
  -6  10   7      155.00       81.47     87.97 o 
  -5  10   7      477.42      768.33    156.23 o 
  -4  10   7     1145.29     1082.86    210.23 o 
  -3  10   7    20716.53    20357.35    618.81 o 
  -2  10   7     2343.89     2367.87    180.61 o 
  -1  10   7    14830.00    15054.84    477.21 o 
   0  10   7       48.02       56.66     48.90 o 
   1  10   7      675.90      820.94     91.46 o 
   2  10   7      499.89      639.19     83.61 o 
   3  10   7    25381.02    26193.64    638.19 o 
   4  10   7      403.49      325.83     71.51 o 
   5  10   7    30502.64    30625.04    734.91 o 
   6  10   7      478.09      466.34     85.30 o 
   7  10   7    14002.87    12710.78    624.85 o 
   8  10   7      391.86      269.14    106.05 o 
   9  10   7       79.82       -5.41     93.33 o 
  10  10   7      382.07      652.61    205.76 o 
  11  10   7     4811.45     4737.05    442.39 o 
  12  10   7      886.86     1033.30    270.42 o 
  13  10   7     2884.18     2834.20    399.58 o 
  14  10   7      705.70      603.09    274.91 o 
 -11  11   7     1906.42     2447.22    337.32 o 
 -10  11   7      713.82      667.73    195.67 o 
  -9  11   7      172.56       -7.04    139.80 o 
  -8  11   7      361.97      255.98    164.01 o 
  -7  11   7     5928.58     6373.09    340.51 o 
  -6  11   7     2720.01     2456.80    214.90 o 
  -5  11   7    17418.75    16393.14    551.27 o 
  -4  11   7     1292.63     1276.93    149.62 o 
  -3  11   7     6214.61     6140.29    288.71 o 
  -2  11   7        3.62      133.64    143.30 o 
  -1  11   7     3487.84     3897.22    226.19 o 
   0  11   7      756.16      785.20    115.01 o 
   1  11   7    45262.39    45133.75   1030.43 o 
   2  11   7       78.84      152.39     72.16 o 
   3  11   7    26616.80    26994.09    664.49 o 
   4  11   7      390.33      319.52     77.33 o 
   5  11   7      412.19      216.01     70.40 o 
   6  11   7        1.36      -72.96     62.55 o 
   7  11   7     1989.40     2023.46    198.62 o 
   8  11   7      303.80      462.34     98.92 o 
   9  11   7     7218.70     7674.52    348.62 o 
  10  11   7     1341.18     1309.05    258.33 o 
  11  11   7     5080.58     5090.12    459.26 o 
  12  11   7      256.55      178.25    212.33 o 
  13  11   7       10.13      248.24    222.41 o 
  14  11   7      340.47       62.11    268.63 o 
 -11  12   7      688.62      275.89    312.41 o 
 -10  12   7     1155.93     1589.32    271.36 o 
  -9  12   7     4103.22     3827.87    391.98 o 
  -8  12   7     2069.73     2395.70    303.31 o 
  -7  12   7     2332.92     2750.96    245.65 o 
  -6  12   7       14.00      -78.99     84.70 o 
  -5  12   7     1884.21     1666.00    184.62 o 
  -4  12   7     1467.48     1280.29    161.52 o 
  -3  12   7    12753.47    12430.52    450.44 o 
  -2  12   7     1239.76     1204.85    146.05 o 
  -1  12   7    13810.44    13960.61    618.40 o 
   0  12   7       77.88       66.87     78.93 o 
   1  12   7      597.34      607.10    109.11 o 
   2  12   7       66.52       51.79     68.40 o 
   3  12   7     4631.20     4545.01    207.93 o 
   4  12   7      119.76       64.52     72.96 o 
   5  12   7    29003.15    27783.16    696.17 o 
   6  12   7      875.38      901.68    113.88 o 
   7  12   7    22869.88    22923.75    604.83 o 
   8  12   7      296.13      253.63     95.86 o 
   9  12   7      267.21      314.58    123.67 o 
  10  12   7      203.83      645.76    224.33 o 
  11  12   7     3807.86     3947.62    628.58 o 
  12  12   7     2089.26     1931.87    329.05 o 
  13  12   7     4463.56     4250.66    469.46 o 
  14  12   7     1406.53     1328.29    512.33 o 
 -10  13   7      512.78      746.26    545.22 o 
  -9  13   7        1.28      160.82    167.62 o 
  -8  13   7      412.38      478.13    191.52 o 
  -7  13   7     3878.82     3797.22    288.99 o 
  -6  13   7     1951.98     2018.13    221.31 o 
  -5  13   7     8924.89     7685.09    376.65 o 
  -4  13   7      761.92      831.89    175.72 o 
  -3  13   7     7764.46     7579.16    337.40 o 
  -2  13   7       66.16       79.25     90.74 o 
  -1  13   7      356.10      160.26    116.16 o 
   0  13   7       37.13      113.16     85.07 o 
   1  13   7    14808.86    14527.63    493.85 o 
   2  13   7        1.72      119.30     88.51 o 
   3  13   7    12161.99    12226.96    373.22 o 
   4  13   7      248.91      396.10    164.42 o 
   5  13   7      357.49      345.79     94.15 o 
   6  13   7        6.24       58.16     76.59 o 
   7  13   7     4359.46     4294.39    225.25 o 
   8  13   7     1249.60     1292.92    145.12 o 
   9  13   7    12343.94    11886.23    469.56 o 
  10  13   7     2589.51     3016.61   1005.88 o 
  11  13   7     3410.99     4025.77    578.26 o 
  12  13   7      328.33      419.42    245.78 o 
  13  13   7       63.59      179.65    236.56 o 
  14  13   7      337.52      385.46    287.11 o 
 -10  14   7     1287.25     1213.60    428.37 o 
  -9  14   7     4178.09     4498.62    429.18 o 
  -8  14   7     1870.82     1874.01    289.84 o 
  -7  14   7     2559.73     2931.78    340.49 o 
  -6  14   7       17.12      191.94    128.95 o 
  -5  14   7      182.59      169.93    118.06 o 
  -4  14   7      851.37     1101.40    227.60 o 
  -3  14   7     7035.39     7574.85    369.56 o 
  -2  14   7      685.32      736.22    137.98 o 
  -1  14   7    11961.14    11424.19    584.73 o 
   0  14   7        3.78      -52.25     84.17 o 
   1  14   7     1413.24     1421.30    167.28 o 
   2  14   7       16.68        8.97     89.07 o 
   3  14   7     2708.74     2959.46    217.29 o 
   4  14   7      175.53      125.01     85.57 o 
   5  14   7    15327.19    14293.08    430.28 o 
   6  14   7     1576.73     1669.70    155.20 o 
   7  14   7     9804.69    10742.81    503.61 o 
   8  14   7      488.00      520.70    108.50 o 
   9  14   7      151.14      382.77    187.97 o 
  10  14   7        3.49      254.46    202.98 o 
  11  14   7     1861.10     2340.54    348.36 o 
  12  14   7     1282.81      912.47    285.27 o 
  13  14   7     2396.78     1997.62    382.39 o 
  -9  15   7      196.56      230.90    194.63 o 
  -8  15   7       47.78      265.64    168.29 o 
  -7  15   7     2173.69     2643.96    266.16 o 
  -6  15   7     1496.49     1665.10    244.20 o 
  -5  15   7     5523.39     6044.81    369.64 o 
  -4  15   7      382.29      358.73    142.39 o 
  -3  15   7     8195.84     7421.72    381.96 o 
  -2  15   7        0.20      -45.03     90.82 o 
  -1  15   7       21.53       31.51    115.31 o 
   0  15   7       18.58       76.49     97.94 o 
   1  15   7     9084.40     8533.78    366.98 o 
   2  15   7       37.35      117.98     98.29 o 
   3  15   7     6140.52     5734.36    295.00 o 
   4  15   7      460.29      450.09    110.40 o 
   5  15   7     2661.70     3001.29    196.00 o 
   6  15   7      173.99      210.54     91.66 o 
   7  15   7     4870.88     5331.81    494.23 o 
   8  15   7      830.83     1029.22    140.08 o 
   9  15   7     4797.26     5022.01    319.31 o 
  10  15   7      890.63     1189.52    265.39 o 
  11  15   7      981.29     1177.77    291.01 o 
  12  15   7      396.78      541.09    345.01 o 
  13  15   7       79.09      148.38    433.47 o 
  -8  16   7      691.34     1036.25    246.18 o 
  -7  16   7     2428.65     1923.02    249.41 o 
  -6  16   7       13.40      219.92    159.02 o 
  -5  16   7      117.70      229.21    144.59 o 
  -4  16   7      370.66      583.78    160.25 o 
  -3  16   7     7354.45     7628.63    406.12 o 
  -2  16   7      334.35      293.39    134.87 o 
  -1  16   7    12671.32    12856.27    499.84 o 
   0  16   7        0.50      -65.80    101.26 o 
   1  16   7     4070.56     3914.80    274.35 o 
   2  16   7       18.98      -94.64     96.15 o 
   3  16   7      356.77      193.12    107.27 o 
   4  16   7       78.48       96.49    105.06 o 
   5  16   7     7426.06     7094.05    928.38 o 
   6  16   7      418.57      367.36    190.33 o 
   7  16   7     9168.54     9377.91    404.35 o 
   8  16   7     1071.51     1051.60    205.95 o 
   9  16   7     1763.64     1895.02    224.97 o 
  10  16   7        3.94     -156.74    186.40 o 
  11  16   7      736.42      503.77    390.82 o 
  12  16   7     1003.50     1172.45    511.58 o 
  -8  17   7       96.56       -4.10    191.21 o 
  -7  17   7     2800.44     2676.77    342.11 o 
  -6  17   7      611.30      457.00    165.77 o 
  -5  17   7     5486.92     5766.37    390.28 o 
  -4  17   7      157.75      427.51    158.90 o 
  -3  17   7      682.75      859.45    174.12 o 
  -2  17   7        2.65      -78.20    119.03 o 
  -1  17   7       12.94       91.08    112.21 o 
   0  17   7      165.20      220.87    188.29 o 
   1  17   7     8550.26     8535.60    395.22 o 
   2  17   7       85.85       86.10    107.48 o 
   3  17   7    14706.95    13803.18    920.72 o 
   4  17   7      404.72      285.39    105.49 o 
   5  17   7      152.84      302.45    165.60 o 
   6  17   7       17.92      -27.45    130.46 o 
   7  17   7     3175.47     3326.32    314.57 o 
   8  17   7      744.20      195.81    204.96 o 
   9  17   7     4744.86     4767.26    409.52 o 
  10  17   7      992.64     1193.78    444.29 o 
  11  17   7     1272.75      896.98    443.99 o 
  12  17   7      181.69      146.59    446.69 o 
  -7  18   7     1848.99     2170.63    333.99 o 
  -6  18   7       94.65       75.31    154.15 o 
  -5  18   7        0.03      -96.38    192.50 o 
  -4  18   7      266.72      260.51    155.33 o 
  -3  18   7     3858.68     3396.96    406.54 o 
  -2  18   7      167.82      -46.15    328.78 o 
  -1  18   7    10235.88     9908.10    459.51 o 
   0  18   7        1.40      -17.32    120.37 o 
   1  18   7     1158.36      801.30    311.36 o 
   2  18   7        1.66      115.36    105.59 o 
   3  18   7      958.76     1034.47    185.77 o 
   4  18   7       64.90      -49.79    113.02 o 
   5  18   7     6774.98     6352.46    439.95 o 
   6  18   7      878.46      887.45    201.11 o 
   7  18   7     4647.33     4069.46    361.54 o 
   8  18   7      363.46      493.39    176.95 o 
   9  18   7       92.03      -56.17    188.35 o 
  10  18   7       37.47       76.00    382.10 o 
  11  18   7      409.78      338.85    470.12 o 
  -6  19   7      132.48       26.47    168.26 o 
  -5  19   7     3079.81     3449.84    331.54 o 
  -4  19   7      102.90       91.35    149.39 o 
  -3  19   7     1491.04     1503.34    280.49 o 
  -2  19   7       33.26     -150.61    130.35 o 
  -1  19   7       12.36       13.37    137.61 o 
   0  19   7        5.81     -128.74    118.02 o 
   1  19   7     3422.57     3429.46    382.24 o 
   2  19   7       89.00     -168.70    149.17 o 
   3  19   7     3119.27     2745.55    321.90 o 
   4  19   7      276.85       13.23    273.51 o 
   5  19   7      253.50      306.62    224.10 o 
   6  19   7       35.15       15.08    152.56 o 
   7  19   7      104.36      425.10    176.22 o 
   8  19   7      377.10      449.70    244.52 o 
  -4  20   7       42.89      388.61    212.93 o 
  -3  20   7     1475.11     1604.68    591.33 o 
  -2  20   7       22.80      118.30    217.79 o 
  -1  20   7     3199.56     3674.84    654.56 o 
   0  20   7        5.18      -11.95    163.78 o 
   1  20   7      852.94      904.14    240.84 o 
   2  20   7       38.06       67.56    165.67 o 
   3  20   7      675.56      577.86    245.12 o 
   4  20   7       76.53      183.71    300.40 o 
   5  20   7     1928.44     1458.29    265.71 o 
   6  20   7      512.98      427.75    181.05 o 
   7  20   7     1857.11     2033.04    292.48 o 
   8  20   7      330.97      435.43    190.02 o 
  -3  21   7     1879.39     2081.64    397.27 o 
  -2  21   7       33.66     -130.07    197.74 o 
  -1  21   7       14.94      -36.18    193.20 o 
   0  21   7        8.66      246.98    243.77 o 
   1  21   7     2133.36     2531.71    345.51 o 
   2  21   7      283.76      314.16    209.08 o 
   3  21   7     3400.93     3004.22    355.86 o 
   4  21   7      397.35      223.20    318.87 o 
   5  21   7      436.77      691.56    210.86 o 
   6  21   7        0.49        2.60    158.00 o 
   7  21   7      220.42      334.04    178.03 o 
   8  21   7      320.13      454.50    234.91 o 
  -1  22   7     1158.10     1633.51    323.76 o 
   0  22   7       21.24     -184.71    187.47 o 
   1  22   7     1176.14     1742.85    315.23 o 
   2  22   7        8.64      537.03    197.55 o 
   3  22   7       33.86       74.13    169.29 o 
   4  22   7       91.57       33.43    156.75 o 
   5  22   7     1206.23     1691.46    269.27 o 
   6  22   7      376.48      629.62    189.26 o 
  -2 -16   8       23.64        4.50    258.23 o 
  -1 -16   8     1090.58      786.13    298.54 o 
   0 -16   8      808.83      715.42    284.84 o 
  -5 -15   8     1656.13     1838.43    288.43 o 
  -4 -15   8      429.58      -20.21    186.05 o 
  -3 -15   8     1118.42     1553.04    265.61 o 
  -2 -15   8      215.13     -135.85    182.60 o 
  -1 -15   8       17.64      -26.36    201.35 o 
   0 -15   8        1.75      -33.81    209.65 o 
   1 -15   8      576.96      587.86    246.91 o 
   2 -15   8      653.20      983.35    312.86 o 
   3 -15   8     1314.57      639.10    530.95 o 
  -7 -14   8     1629.67     1889.80    382.49 o 
  -6 -14   8      124.63      379.78    204.38 o 
  -5 -14   8      182.07      168.36    233.83 o 
  -4 -14   8        1.42       88.51    178.27 o 
  -3 -14   8      680.25      609.46    197.09 o 
  -2 -14   8      296.14      334.00    178.97 o 
  -1 -14   8     2059.91     2452.04    289.95 o 
   0 -14   8      795.85      606.21    236.55 o 
   1 -14   8      852.11     1333.53    277.71 o 
   2 -14   8      254.56      315.42    275.46 o 
   3 -14   8       32.05     -132.84    240.55 o 
   4 -14   8      116.96      -26.33    242.20 o 
   5 -14   8      740.93      680.54    303.25 o 
  -8 -13   8       15.29     -234.74    252.16 o 
  -7 -13   8      133.80      344.85    281.27 o 
  -6 -13   8       94.65       20.03    183.62 o 
  -5 -13   8     2376.35     2687.83    304.51 o 
  -4 -13   8      955.88      740.26    205.12 o 
  -3 -13   8     2377.50     2637.78    292.91 o 
  -2 -13   8      578.63      545.07    231.57 o 
  -1 -13   8       75.56      133.66    149.25 o 
   0 -13   8       18.37       60.69    149.02 o 
   1 -13   8      782.86      725.69    238.10 o 
   2 -13   8      775.76      799.08    260.50 o 
   3 -13   8     2318.10     3146.85    403.23 o 
   4 -13   8     1794.04     1845.66    338.93 o 
   5 -13   8      149.24      113.25    367.08 o 
   6 -13   8       88.09     -174.18    241.66 o 
  -9 -12   8     1368.72     1926.01    379.91 o 
  -8 -12   8      153.81       18.34    285.53 o 
  -7 -12   8     2331.00     3099.21    421.30 o 
  -6 -12   8      240.94      463.68    203.38 o 
  -5 -12   8      344.09      349.13    187.70 o 
  -4 -12   8       34.97      -11.72    147.13 o 
  -3 -12   8      840.26     1164.01    204.12 o 
  -2 -12   8      895.55      819.96    184.39 o 
  -1 -12   8     2151.48     2416.59    332.90 o 
   0 -12   8     1181.71     1246.54    256.41 o 
   1 -12   8     1551.61     1610.28    229.01 o 
   2 -12   8       83.13     -109.66    140.42 o 
   3 -12   8       59.37       -1.14    203.67 o 
   4 -12   8      206.06      192.35    220.19 o 
   5 -12   8     1159.87      964.46    393.37 o 
   6 -12   8     1660.98     2317.99    363.61 o 
   7 -12   8      459.97      357.55    390.97 o 
   8 -12   8     1998.70     1715.25    431.37 o 
 -10 -11   8       84.26      549.60    290.02 o 
  -9 -11   8      584.78      559.17    267.24 o 
  -8 -11   8        4.85      -14.67    200.79 o 
  -7 -11   8      281.39      874.04    254.08 o 
  -6 -11   8      109.09      172.94    168.36 o 
  -5 -11   8     2160.40     2476.86    274.56 o 
  -4 -11   8      550.62      553.71    168.03 o 
  -3 -11   8     3142.79     3057.45    280.01 o 
  -2 -11   8     1280.53     1366.02    224.78 o 
  -1 -11   8      386.24      360.54    144.24 o 
   0 -11   8       32.99      -31.84    116.95 o 
   1 -11   8     1123.38     1211.90    194.13 o 
   2 -11   8      800.51     1023.34    187.34 o 
   3 -11   8     1771.22     1978.30    241.55 o 
   4 -11   8     3206.29     2867.40    363.40 o 
   5 -11   8      509.16      472.16    238.36 o 
   6 -11   8      919.02      576.44    248.73 o 
   7 -11   8       45.28      -57.96    217.15 o 
   8 -11   8      508.58      646.11    279.55 o 
 -11 -10   8       12.98      -92.45    244.49 o 
 -10 -10   8      138.94        1.49    242.16 o 
  -9 -10   8     2578.42     2782.05    390.06 o 
  -8 -10   8      130.35      116.29    315.87 o 
  -7 -10   8     3253.82     3334.04    388.51 o 
  -6 -10   8      718.58      605.30    164.16 o 
  -5 -10   8      503.50      312.65    138.59 o 
  -4 -10   8      185.03      320.97    163.48 o 
  -3 -10   8     1449.48     1746.94    210.27 o 
  -2 -10   8     1405.59     1318.53    192.51 o 
  -1 -10   8     4915.92     4269.51    305.62 o 
   0 -10   8     5527.52     5478.92    352.11 o 
   1 -10   8     4015.75     4038.75    301.74 o 
   2 -10   8     3444.40     3150.55    292.71 o 
   3 -10   8       16.35      145.17    166.83 o 
   4 -10   8     1195.57     1332.13    210.94 o 
   5 -10   8     1999.87     2001.30    238.73 o 
   6 -10   8     6672.44     6478.83    518.94 o 
   7 -10   8      813.83     1558.75    320.22 o 
   8 -10   8     3103.54     3108.34    521.79 o 
 -11  -9   8     2247.73     2110.97    352.15 o 
 -10  -9   8        7.28     -180.95    196.18 o 
  -9  -9   8     1543.32     2208.50    356.45 o 
  -8  -9   8      247.64       46.31    181.68 o 
  -7  -9   8      206.71      150.24    191.08 o 
  -6  -9   8       29.04     -112.67    122.42 o 
  -5  -9   8     6045.62     5441.33    359.32 o 
  -4  -9   8     6261.56     5752.71    773.22 o 
  -3  -9   8     8213.88     7502.42    370.97 o 
  -2  -9   8     2257.04     2048.97    214.63 o 
  -1  -9   8       34.97      -72.29     98.90 o 
   0  -9   8       75.31      -12.78    111.20 o 
   1  -9   8     1279.95     1607.15    220.90 o 
   2  -9   8      900.57      836.91    307.64 o 
   3  -9   8     2738.63     2584.93    455.98 o 
   4  -9   8     7297.40     7237.94    388.02 o 
   5  -9   8      838.98     1046.16    186.64 o 
   6  -9   8      778.13      852.91    181.96 o 
   7  -9   8      158.99      -46.93    195.37 o 
   8  -9   8     1305.83     1479.27    297.87 o 
 -12  -8   8       24.43       -3.15    206.40 o 
 -11  -8   8        2.68      -85.97    194.12 o 
 -10  -8   8       59.03       96.28    193.80 o 
  -9  -8   8     4536.23     5465.47    473.87 o 
  -8  -8   8     1290.16     1112.46    254.29 o 
  -7  -8   8     5645.91     7254.59    570.90 o 
  -6  -8   8      371.71      118.90    117.85 o 
  -5  -8   8      115.55       80.10    120.71 o 
  -4  -8   8      766.77      949.98    157.89 o 
  -3  -8   8     1816.61     1903.28    195.43 o 
  -2  -8   8      953.64     1040.36    175.61 o 
  -1  -8   8     5615.40     5628.40    318.54 o 
   0  -8   8     4348.86     4456.02    285.04 o 
   1  -8   8     1802.04     1689.03    357.61 o 
   2  -8   8     1230.56     1093.56    168.93 o 
   3  -8   8        1.06      129.81    108.89 o 
   4  -8   8     3392.58     3546.77    273.93 o 
   5  -8   8     1185.36     1351.09    195.74 o 
   6  -8   8     6240.26     6711.18    381.07 o 
   7  -8   8     1138.78     1280.93    206.28 o 
   8  -8   8     3771.40     3774.40    594.79 o 
 -12  -7   8      100.44      149.95    192.17 o 
 -11  -7   8     2780.68     2777.81    360.42 o 
 -10  -7   8       50.18       68.54    208.17 o 
  -9  -7   8     2226.62     2226.37    318.17 o 
  -8  -7   8      466.69      459.61    190.65 o 
  -7  -7   8       57.00     -109.11    144.88 o 
  -6  -7   8       96.85      110.79    114.13 o 
  -5  -7   8     6528.33     6862.72    346.23 o 
  -4  -7   8     2279.22     2141.35    204.90 o 
  -3  -7   8     5501.15     5184.20    298.90 o 
  -2  -7   8     1973.22     2170.49    201.61 o 
  -1  -7   8      181.04      101.72     89.88 o 
   0  -7   8       22.95       66.64     84.16 o 
   1  -7   8     2771.44     2279.14    204.40 o 
   2  -7   8    12076.84    11559.55    455.61 o 
   3  -7   8     3889.70     3669.71    262.90 o 
   4  -7   8     1769.68     1780.67    197.25 o 
   5  -7   8      663.42      836.93    154.07 o 
   6  -7   8      119.84      157.15    142.33 o 
   7  -7   8      169.86      146.89     93.82 o 
   8  -7   8     1456.90     1600.94    201.31 o 
   9  -7   8      271.25       91.10    134.12 o 
  10  -7   8     5383.15     6056.00    649.76 o 
  11  -7   8      190.34      169.12    238.21 o 
 -12  -6   8      227.78      482.42    180.00 o 
 -11  -6   8       43.14       84.21    191.90 o 
 -10  -6   8       29.81      -82.28    160.57 o 
  -9  -6   8     4413.65     4715.81    425.17 o 
  -8  -6   8     2846.22     2571.46    310.60 o 
  -7  -6   8     8761.79    10109.34    545.72 o 
  -6  -6   8     2008.75     1971.34    313.48 o 
  -5  -6   8     2260.53     2305.60    209.11 o 
  -4  -6   8      582.70      356.26    115.34 o 
  -3  -6   8     1095.20     1075.76    173.98 o 
  -2  -6   8     7278.12     7058.44    318.58 o 
  -1  -6   8     8130.46     7377.24    325.43 o 
   0  -6   8    10743.88    10597.24    410.74 o 
   1  -6   8     2973.66     3491.25    238.27 o 
   2  -6   8     4909.41     4308.95    265.72 o 
   3  -6   8      452.47      271.70    105.84 o 
   4  -6   8       59.28      -20.82     71.70 o 
   5  -6   8      731.49      400.19    146.01 o 
   6  -6   8     6156.83     6475.52    324.95 o 
   7  -6   8     1847.58     2112.79    228.07 o 
   8  -6   8     8784.53     9045.66    350.27 o 
   9  -6   8        5.21      235.81    137.86 o 
  10  -6   8      991.15      990.67    239.80 o 
  11  -6   8       63.27      255.94    225.30 o 
  12  -6   8      926.80      694.52    277.57 o 
 -13  -5   8     1753.54     1573.42    320.23 o 
 -12  -5   8      986.71      637.88    213.42 o 
 -11  -5   8     3697.44     3900.99    591.63 o 
 -10  -5   8      156.25      246.08    198.01 o 
  -9  -5   8     2053.77     2069.20    297.29 o 
  -8  -5   8      547.81      277.44    183.54 o 
  -7  -5   8      587.63      721.19    182.04 o 
  -6  -5   8     1501.28     1194.47    159.90 o 
  -5  -5   8    11259.98    11118.97    428.37 o 
  -4  -5   8     6176.48     6330.00    295.58 o 
  -3  -5   8     8169.61     7364.20    318.29 o 
  -2  -5   8     4109.26     4305.73    247.52 o 
  -1  -5   8      340.50      350.26     96.76 o 
   0  -5   8      670.53      562.51    115.87 o 
   1  -5   8     1996.35     1797.71    168.80 o 
   2  -5   8     5212.02     5143.39    239.10 o 
   3  -5   8     4026.02     3728.29    193.08 o 
   4  -5   8    11736.79    11031.99    355.35 o 
   5  -5   8     1890.26     1978.87    162.08 o 
   6  -5   8     1316.45     1376.82    150.25 o 
   7  -5   8       39.49       11.73     82.88 o 
   8  -5   8     3820.65     3772.53    272.11 o 
   9  -5   8      520.31      446.05    288.02 o 
  10  -5   8     5601.74     5810.59    451.55 o 
  11  -5   8       62.75      131.91    172.94 o 
  12  -5   8     3593.80     3226.56    501.96 o 
 -13  -4   8     1343.43     1801.89    313.91 o 
 -12  -4   8       11.82      423.66    176.91 o 
 -11  -4   8       69.47     -119.73    165.82 o 
 -10  -4   8      161.48      125.80    181.06 o 
  -9  -4   8     4249.58     3839.58    623.02 o 
  -8  -4   8     2093.18     1809.02    355.07 o 
  -7  -4   8    12797.44    13966.24    643.99 o 
  -6  -4   8     5634.67     5531.81    355.23 o 
  -5  -4   8     6522.58     6269.89    290.46 o 
  -4  -4   8      394.17      446.35    157.55 o 
  -3  -4   8     1126.88     1110.20    156.04 o 
  -2  -4   8     9872.36     9763.50    449.33 o 
  -1  -4   8     9784.51     9624.25    359.70 o 
   0  -4   8    21585.69    21409.35    579.92 o 
   1  -4   8     7488.19     7322.54    361.47 o 
   2  -4   8     2118.97     2067.74    151.62 o 
   3  -4   8     1427.13     1405.51    122.04 o 
   4  -4   8      552.63      670.50    100.41 o 
   5  -4   8     1641.22     1476.53    148.89 o 
   6  -4   8    16588.52    15040.00    855.51 o 
   7  -4   8      952.67      863.11    119.21 o 
   8  -4   8    16518.68    15399.36    476.33 o 
   9  -4   8        3.58      -27.48    102.96 o 
  10  -4   8      160.13       89.25    151.07 o 
  11  -4   8       13.12     -108.24    157.44 o 
  12  -4   8     2270.96     2213.16    322.96 o 
  13  -4   8       39.42      282.07    227.40 o 
 -13  -3   8      563.88      858.18    227.17 o 
 -12  -3   8       49.50      136.70    283.72 o 
 -11  -3   8     2204.74     2235.80    314.39 o 
 -10  -3   8      664.79      607.56    205.65 o 
  -9  -3   8     4066.28     3894.39    358.58 o 
  -8  -3   8      116.16      147.87    148.84 o 
  -7  -3   8      241.81      240.13    131.60 o 
  -6  -3   8     3301.42     3257.34    218.46 o 
  -5  -3   8    10435.13    10316.42    403.41 o 
  -4  -3   8     7451.73     7192.06    243.07 o 
  -3  -3   8     5222.78     5049.61    272.55 o 
  -2  -3   8     2095.04     2090.52    108.63 o 
  -1  -3   8     1081.98     1228.99     82.54 o 
   0  -3   8      317.22      205.30     72.59 o 
   1  -3   8     3059.13     3040.09    193.64 o 
   2  -3   8    17708.98    17049.18    446.12 o 
   3  -3   8     4940.94     4692.00    198.20 o 
   4  -3   8    26508.91    26286.37    658.68 o 
   5  -3   8      410.89      599.81    101.15 o 
   6  -3   8      498.28      605.04    105.07 o 
   7  -3   8      213.72      147.80     77.39 o 
   8  -3   8     1602.61     1649.97    164.72 o 
   9  -3   8        7.42       39.11    103.80 o 
  10  -3   8     7931.15     7961.92    495.60 o 
  11  -3   8        6.43       76.39    155.27 o 
  12  -3   8     6306.38     6631.58    514.21 o 
  13  -3   8        1.52       91.11    308.51 o 
 -13  -2   8     2449.90     3265.96    367.55 o 
 -12  -2   8      261.49      263.18    157.89 o 
 -11  -2   8       47.27       80.16    176.08 o 
 -10  -2   8      443.32      519.71    192.96 o 
  -9  -2   8     4254.67     3915.54    276.14 o 
  -8  -2   8     3657.76     3291.04    501.76 o 
  -7  -2   8    12625.63    12779.43    572.46 o 
  -6  -2   8     4788.29     4595.15    200.79 o 
  -5  -2   8     4914.18     4498.03    190.85 o 
  -4  -2   8      724.92      674.32     85.63 o 
  -3  -2   8     5040.97     5147.95    186.51 o 
  -2  -2   8    19151.64    19535.07    482.55 o 
  -1  -2   8    14034.66    14003.52    425.68 o 
   0  -2   8    24706.96    24810.28    589.35 o 
   1  -2   8     4784.99     4284.86    163.12 o 
   2  -2   8      300.80      367.13     64.89 o 
   3  -2   8       21.59      -47.10     52.98 o 
   4  -2   8      124.71      164.23     67.50 o 
   5  -2   8      103.71       83.80     68.07 o 
   6  -2   8    17871.82    17400.05    484.05 o 
   7  -2   8      450.87      451.66    118.98 o 
   8  -2   8    17091.39    17031.74    495.02 o 
   9  -2   8       67.34       52.60    115.02 o 
  10  -2   8       56.31       21.35    142.64 o 
  11  -2   8       32.80      209.72    166.20 o 
  12  -2   8     2536.06     2652.54    331.17 o 
  13  -2   8      206.37       99.51    170.94 o 
 -13  -1   8     1130.81     1176.01    245.44 o 
 -12  -1   8     2476.45     2179.79    251.38 o 
 -11  -1   8     8111.97     8017.08    426.16 o 
 -10  -1   8     1026.08      485.56    351.58 o 
  -9  -1   8     1380.65     1504.28    246.80 o 
  -8  -1   8      110.81      333.50    112.80 o 
  -7  -1   8      262.24      167.24    102.45 o 
  -6  -1   8     2163.45     2120.88    156.31 o 
  -5  -1   8     9614.15     8967.72    283.10 o 
  -4  -1   8    30775.08    31626.55    747.62 o 
  -3  -1   8    14789.28    14880.26    392.41 o 
  -2  -1   8     3067.90     3126.74    136.99 o 
  -1  -1   8      289.19      250.66     52.90 o 
   0  -1   8       13.07       10.92     39.66 o 
   1  -1   8     4910.30     4450.89    161.04 o 
   2  -1   8    34607.55    37149.58    848.10 o 
   3  -1   8     3965.01     4200.66    222.04 o 
   4  -1   8    21878.11    20710.31    527.90 o 
   5  -1   8      191.11      277.36     73.88 o 
   6  -1   8     1737.73     1683.84    183.88 o 
   7  -1   8       14.29      121.66     75.67 o 
   8  -1   8     1235.69     1494.05    140.51 o 
   9  -1   8        1.53       13.79    112.55 o 
  10  -1   8    15922.58    14189.79    842.31 o 
  11  -1   8      142.36     -146.41    166.42 o 
  12  -1   8     5363.21     5751.75    475.59 o 
  13  -1   8       35.27       -3.54    186.25 o 
  14  -1   8       73.74      -81.26    205.77 o 
 -13   0   8     2085.14     3055.77    345.91 o 
 -12   0   8       28.12      120.54    149.22 o 
 -11   0   8       29.26       20.17    136.33 o 
 -10   0   8      224.69      287.11    171.54 o 
  -9   0   8     5998.82     6231.90    336.90 o 
  -8   0   8     4223.56     3133.59    798.45 o 
  -7   0   8    10313.87    10608.26    540.51 o 
  -6   0   8     6136.71     6060.27    226.31 o 
  -5   0   8     5692.44     5708.02    209.13 o 
  -4   0   8     2400.01     2727.45    142.29 o 
  -3   0   8      733.15      645.49     77.48 o 
  -2   0   8     8893.90     9203.40    310.98 o 
  -1   0   8    12789.43    12292.92    324.44 o 
   0   0   8    18150.19    18453.12    476.21 o 
   1   0   8     5674.99     5421.72    177.44 o 
   2   0   8    19735.52    20156.80    488.86 o 
   3   0   8        9.01       42.21     48.97 o 
   4   0   8     3246.78     3513.83    158.58 o 
   5   0   8      320.89      286.43     71.36 o 
   6   0   8    18348.27    17930.32    556.63 o 
   7   0   8      520.64      629.05     93.48 o 
   8   0   8    10674.71    10438.20    393.66 o 
   9   0   8       18.47       11.10    109.80 o 
  10   0   8     1358.56     1346.92    237.64 o 
  11   0   8       31.91      -34.99    162.86 o 
  12   0   8     1752.39     1817.45    294.61 o 
  13   0   8      139.92      126.54    271.71 o 
  14   0   8     3331.37     3855.26    646.45 o 
 -13   1   8     1699.45     2116.48    265.38 o 
 -12   1   8     1043.23     1133.35    217.22 o 
 -11   1   8     5833.29     6524.28    383.46 o 
 -10   1   8     2489.57     2515.02    244.11 o 
  -9   1   8     4223.09     4491.54    292.20 o 
  -8   1   8     1134.04     1153.75    154.65 o 
  -7   1   8       42.36      121.28     93.27 o 
  -6   1   8     6241.87     6021.09    284.22 o 
  -5   1   8    11082.66    10560.78    437.45 o 
  -4   1   8    29182.92    30188.41    713.34 o 
  -3   1   8    20848.91    21684.26    614.03 o 
  -2   1   8    20695.34    22659.28    637.10 o 
  -1   1   8     1358.71     1267.71     92.53 o 
   0   1   8      357.57      478.57     64.17 o 
   1   1   8     4808.44     4616.92    155.32 o 
   2   1   8    25166.56    26060.60    604.96 o 
   3   1   8     4703.02     4635.85    162.88 o 
   4   1   8    31652.31    31719.27    740.44 o 
   5   1   8      366.40      309.29     76.27 o 
   6   1   8     8556.12     7437.74    616.71 o 
   7   1   8       47.38       54.82     71.85 o 
   8   1   8      747.91      746.73    103.91 o 
   9   1   8       43.79     -119.47    113.75 o 
  10   1   8     8383.30     8356.35    492.49 o 
  11   1   8      350.14      209.62    152.05 o 
  12   1   8     5951.48     6409.57    797.10 o 
  13   1   8      136.53       60.19    238.36 o 
  14   1   8      732.26      714.77    236.56 o 
 -13   2   8     2336.68     1988.67    320.26 o 
 -12   2   8       49.78      344.50    217.08 o 
 -11   2   8        5.63     -102.28    140.23 o 
 -10   2   8     1853.88     1767.83    209.83 o 
  -9   2   8     4446.39     4614.01    293.94 o 
  -8   2   8     5566.70     5645.43    366.86 o 
  -7   2   8    10693.58    10015.99    388.05 o 
  -6   2   8     8272.40     8443.57    274.65 o 
  -5   2   8     9765.59     9358.18    289.09 o 
  -4   2   8      996.57     1048.70    110.37 o 
  -3   2   8     1170.23      929.98    144.04 o 
  -2   2   8    20176.51    21930.97    618.00 o 
  -1   2   8    20559.85    20646.89    494.91 o 
   0   2   8    57370.55    61815.73   1336.24 o 
   1   2   8     8069.37     7777.04    219.03 o 
   2   2   8    22966.84    24307.23    563.71 o 
   3   2   8     3114.29     2924.13    116.98 o 
   4   2   8     4022.92     4008.14    154.65 o 
   5   2   8     1195.97     1217.47    166.11 o 
   6   2   8    19789.91    19593.70    498.79 o 
   7   2   8      100.92      113.28     65.89 o 
   8   2   8    30722.02    32203.11    785.54 o 
   9   2   8        1.30     -113.69    105.36 o 
  10   2   8     2413.10     2104.37    274.72 o 
  11   2   8      171.48      111.43    161.49 o 
  12   2   8     3663.74     4156.96   1325.20 o 
  13   2   8      184.14      155.38    209.08 o 
  14   2   8     7255.01     7603.89    769.77 o 
 -13   3   8     1089.85      998.35    320.22 o 
 -12   3   8      405.31      725.81    360.03 o 
 -11   3   8     3890.00     4727.73    558.88 o 
 -10   3   8     3644.10     3527.17    278.00 o 
  -9   3   8     6562.10     6934.06    351.49 o 
  -8   3   8      820.19      745.99    137.75 o 
  -7   3   8      605.40      600.35    123.13 o 
  -6   3   8     9033.54     9181.85    292.95 o 
  -5   3   8     5424.31     5107.62    249.95 o 
  -4   3   8    11138.80    10260.51    363.19 o 
  -2   3   8    28171.88    30590.41    985.51 o 
  -1   3   8     3286.91     3200.33    152.03 o 
   0   3   8     1818.21     1661.38     90.76 o 
   1   3   8     2012.11     2113.75     97.36 o 
   2   3   8    55976.52    59391.46   1522.98 o 
   3   3   8     3611.92     3680.89    374.58 o 
   4   3   8    62742.45    69369.46   1782.47 o 
   5   3   8       89.09       49.38     58.92 o 
   6   3   8     4176.38     3702.66    198.71 o 
   7   3   8       62.88      198.53     63.28 o 
   8   3   8     2122.35     2017.68    202.44 o 
   9   3   8       39.62       22.27    234.31 o 
  10   3   8    17256.70    16708.84    849.37 o 
  11   3   8      913.59      903.80    261.50 o 
  12   3   8     8793.48     8834.68    580.15 o 
  13   3   8      569.77      585.91    398.48 o 
  14   3   8       79.20      193.92    488.29 o 
  15   3   8       53.73      187.01    223.60 o 
 -13   4   8     1850.66     1741.55    335.35 o 
 -12   4   8      173.83       68.60    159.82 o 
 -11   4   8       97.92     -181.03    139.04 o 
 -10   4   8     2384.70     2052.08    219.11 o 
  -9   4   8     1736.11     1763.77    194.03 o 
  -8   4   8     2797.52     2484.52    264.38 o 
  -7   4   8     6716.28     7167.30    384.55 o 
  -6   4   8     2710.85     2201.64    175.69 o 
  -5   4   8     4035.13     4428.52    185.17 o 
  -4   4   8     5925.66     5928.23    205.58 o 
  -3   4   8     1120.51      973.79    104.76 o 
  -2   4   8    19823.93    19905.31    573.69 o 
  -1   4   8    16158.13    15949.86    399.41 o 
   0   4   8    88958.16    96025.96   2299.84 o 
   1   4   8     9254.19     8658.87    235.56 o 
   2   4   8    20780.75    23387.35    659.51 o 
   3   4   8      780.53      963.59    219.61 o 
   4   4   8      599.50      716.06    148.17 o 
   5   4   8      530.98      529.92     61.19 o 
   6   4   8    24669.53    24615.69    597.29 o 
   7   4   8       69.97      201.78     61.76 o 
   8   4   8    23218.76    22948.56    587.82 o 
   9   4   8      190.12      282.70    141.46 o 
  10   4   8     1814.44     1790.55    255.37 o 
  11   4   8      170.29      354.69    186.10 o 
  12   4   8      253.09      642.21    206.84 o 
  13   4   8      769.53      653.10    242.42 o 
  14   4   8     2879.60     2679.97   1003.02 o 
  15   4   8      432.50      770.62    285.16 o 
 -13   5   8      969.44     1036.97    286.55 o 
 -12   5   8     1169.90     1266.07    261.03 o 
 -11   5   8     4854.10     4841.23    427.36 o 
 -10   5   8     2872.67     2799.04    322.66 o 
  -9   5   8     4100.80     4126.96    360.47 o 
  -8   5   8     2560.94     2456.44    241.61 o 
  -7   5   8      386.56      613.44    121.75 o 
  -6   5   8     2356.96     2271.16    145.28 o 
  -5   5   8     6130.15     5881.48    240.64 o 
  -4   5   8    26785.69    26982.68    650.99 o 
  -3   5   8    10831.22     9905.61    334.12 o 
  -2   5   8    25890.08    27340.91    642.22 o 
  -1   5   8     4032.49     3917.93    180.89 o 
   0   5   8       17.42      -16.81     35.44 o 
   1   5   8     1892.04     1845.59    102.64 o 
   2   5   8    31117.50    32321.29    729.23 o 
   3   5   8     2195.93     2375.27    153.82 o 
   4   5   8    35083.95    35932.37    975.95 o 
   5   5   8      234.64      255.06     88.93 o 
   6   5   8     4881.01     4444.68    203.00 o 
   7   5   8       10.14       23.66     71.26 o 
   8   5   8     9072.77     8348.47    339.80 o 
   9   5   8      400.53      179.39    211.03 o 
  10   5   8     5342.63     5084.98    415.18 o 
  11   5   8      550.07      404.71    190.17 o 
  12   5   8     6859.84     6934.78    524.36 o 
  13   5   8      707.80      911.96    250.49 o 
  14   5   8     1098.28     1191.29    278.76 o 
  15   5   8       30.82      221.39    227.39 o 
 -13   6   8     2253.86     2687.01    386.35 o 
 -12   6   8      248.11       58.73    413.20 o 
 -11   6   8      121.50      127.19    166.97 o 
 -10   6   8     1665.59     1705.29    299.80 o 
  -9   6   8     3267.18     3536.80    342.84 o 
  -8   6   8    10803.49    10094.79    510.77 o 
  -7   6   8    10087.09     9898.52    387.47 o 
  -6   6   8    10320.37    10144.66    319.48 o 
  -5   6   8     3667.82     3597.38    208.64 o 
  -4   6   8     8044.54     8966.29    276.96 o 
  -3   6   8       16.80      -31.33     44.23 o 
  -2   6   8    27653.11    29199.51    683.87 o 
  -1   6   8     5708.06     5614.17    184.69 o 
   0   6   8    42457.77    46886.83   1037.17 o 
   1   6   8     5621.54     5771.80    184.13 o 
   2   6   8    18149.10    18487.72    503.76 o 
   3   6   8        3.73       26.13     42.62 o 
   4   6   8       32.02       65.31     43.92 o 
   5   6   8       13.19       25.51     40.74 o 
   6   6   8    29381.15    29010.89    689.49 o 
   7   6   8      629.59      635.76     98.77 o 
   8   6   8    12451.38    12288.85    432.33 o 
   9   6   8      214.71      288.00    158.53 o 
  10   6   8     9730.39     9562.05    542.30 o 
  11   6   8       92.37      210.14    167.38 o 
  12   6   8      775.51      874.12    245.43 o 
  13   6   8      642.72      993.47    254.10 o 
  14   6   8     6178.30     6754.23    569.19 o 
  15   6   8      910.73      729.35    295.62 o 
 -12   7   8      975.52     1294.24    268.76 o 
 -11   7   8     3482.31     3563.00    432.72 o 
 -10   7   8     2020.74     2221.73    386.76 o 
  -9   7   8     2228.37     2464.97    287.79 o 
  -8   7   8      575.39      692.52    173.45 o 
  -7   7   8        2.20      -70.33    191.80 o 
  -6   7   8     6250.60     6511.96    286.78 o 
  -5   7   8     6257.55     5904.83    223.53 o 
  -4   7   8    10145.04     9592.11    338.34 o 
  -3   7   8     3683.51     3226.43    219.87 o 
  -2   7   8      999.55      872.57     82.11 o 
  -1   7   8      756.91      720.11     73.65 o 
   0   7   8      530.18      509.19     66.20 o 
   1   7   8      602.58      608.67     70.02 o 
   2   7   8    53611.75    57892.31   1268.24 o 
   3   7   8      908.10      906.64     81.64 o 
   4   7   8    25727.12    26043.41    616.84 o 
   5   7   8        4.36       40.33     46.18 o 
   6   7   8     8740.44     8681.53    268.04 o 
   7   7   8       60.13       29.61     60.61 o 
   8   7   8     3491.92     3480.81    174.81 o 
   9   7   8      177.10      -11.89    131.45 o 
  10   7   8    14751.89    14291.72    700.35 o 
  11   7   8      790.60      936.12    236.59 o 
  12   7   8     3923.48     4154.90    431.24 o 
  13   7   8     1069.80     1497.69    301.21 o 
  14   7   8      615.44      599.19    234.85 o 
  15   7   8        1.25      220.25    237.17 o 
 -12   8   8      126.84      186.47    178.99 o 
 -11   8   8        2.30      175.14    163.38 o 
 -10   8   8     1133.89     1137.05    239.10 o 
  -9   8   8     1396.49     1605.43    251.55 o 
  -8   8   8     5164.76     4621.73    376.16 o 
  -7   8   8     5291.09     4047.83    331.64 o 
  -6   8   8     9549.91     9509.13    713.79 o 
  -5   8   8     3433.37     3087.22    202.92 o 
  -4   8   8       44.91       23.56     59.32 o 
  -3   8   8      439.87      528.11     72.53 o 
  -2   8   8    29480.39    30000.41    707.28 o 
  -1   8   8     4435.34     4173.15    163.98 o 
   0   8   8    43074.88    43942.39    989.09 o 
   1   8   8     1812.53     1872.70    139.35 o 
   2   8   8    33537.02    35084.96    809.00 o 
   3   8   8       53.33       45.08     49.70 o 
   4   8   8      812.60      750.95     78.51 o 
   5   8   8       55.27      187.04     57.10 o 
   6   8   8    14461.51    14842.31    403.30 o 
   7   8   8       77.84      110.99     64.30 o 
   8   8   8    14771.94    15108.72    425.47 o 
   9   8   8       16.60       -3.12    178.14 o 
  10   8   8     2445.95     2480.67    315.02 o 
  11   8   8       14.70      -89.67    153.04 o 
  12   8   8     1302.17     1484.67    287.70 o 
  13   8   8      559.28      644.05    250.00 o 
  14   8   8     3441.09     3679.54    436.83 o 
  15   8   8     1258.20     1182.19    325.94 o 
 -12   9   8      583.56      146.60    281.62 o 
 -11   9   8     2951.21     3409.04    387.65 o 
 -10   9   8     3288.60     3088.27    358.93 o 
  -9   9   8     1704.31     1809.52    271.45 o 
  -8   9   8       66.07        6.06    127.37 o 
  -7   9   8       24.83      -74.78    114.63 o 
  -6   9   8     1966.37     2525.49    202.75 o 
  -5   9   8     2971.54     2834.94    202.77 o 
  -4   9   8    14266.59    13378.30    447.84 o 
  -3   9   8     6000.53     5289.10    245.43 o 
  -2   9   8    42135.85    41480.78   1093.21 o 
  -1   9   8      998.56      842.47     78.02 o 
   0   9   8       15.29       62.28     49.65 o 
   1   9   8      302.13      309.81     66.65 o 
   2   9   8    21416.77    19932.65    502.11 o 
   3   9   8      585.46      632.05     83.34 o 
   4   9   8    54198.39    55379.73   1389.44 o 
   5   9   8      187.02      150.58     62.67 o 
   6   9   8    32662.83    33772.93    802.89 o 
   7   9   8       40.67       94.35     65.83 o 
   8   9   8      134.33      179.72     78.07 o 
   9   9   8       79.74       12.71    162.97 o 
  10   9   8    19225.20    17792.69   1487.56 o 
  11   9   8     2304.54     2610.61    335.94 o 
  12   9   8     5369.36     5113.70    586.67 o 
  13   9   8      668.12      521.30    255.11 o 
  14   9   8      325.28      423.57    257.19 o 
 -12  10   8      130.67      114.97    210.87 o 
 -11  10   8       63.17      -86.00    154.44 o 
 -10  10   8      395.64      425.56    193.92 o 
  -9  10   8      765.34      559.91    196.91 o 
  -8  10   8     2604.81     2711.22    433.17 o 
  -7  10   8     3175.10     2535.19    665.83 o 
  -6  10   8     6529.81     6088.00    305.38 o 
  -5  10   8     1471.13     1200.52    312.41 o 
  -4  10   8     1524.37     1661.64    160.96 o 
  -3  10   8      237.85      224.67     88.31 o 
  -2  10   8     2328.57     2222.93    175.01 o 
  -1  10   8     2425.86     2605.65    182.56 o 
   0  10   8    39570.61    40367.00    926.92 o 
   1  10   8      606.62      666.02     85.24 o 
   2  10   8    18445.26    19298.10    497.97 o 
   3  10   8       56.59       22.62     57.35 o 
   4  10   8     2379.10     2335.01    140.86 o 
   5  10   8        6.06        6.55     60.26 o 
   6  10   8    20386.00    19593.42    515.48 o 
   7  10   8      272.06      357.31     84.98 o 
   8  10   8    12634.28    11725.66    362.99 o 
   9  10   8      364.05      385.13    162.23 o 
  10  10   8      208.10      128.76    165.15 o 
  11  10   8        0.33       51.85    159.81 o 
  12  10   8      119.42      214.31    206.39 o 
  13  10   8      629.38      479.73    248.27 o 
  14  10   8     2079.18     1712.50    353.25 o 
 -11  11   8     2846.71     2851.63    356.91 o 
 -10  11   8     2248.22     2438.06    319.03 o 
  -9  11   8     1343.97     1772.58    537.56 o 
  -8  11   8     2023.32     1942.02    277.28 o 
  -7  11   8       31.64       51.01    195.56 o 
  -6  11   8     2172.18     2055.38    212.75 o 
  -5  11   8     2735.82     2471.80    206.57 o 
  -4  11   8    20020.80    18997.27    615.31 o 
  -3  11   8     2725.64     2721.55    205.25 o 
  -2  11   8    10840.96    10822.74    395.58 o 
  -1  11   8      677.65      627.02    110.21 o 
   0  11   8       50.42        2.76     68.21 o 
   1  11   8       86.98       90.22     67.97 o 
   2  11   8    28289.61    29232.27    710.72 o 
   3  11   8      103.84      128.67     77.92 o 
   4  11   8    40610.15    41606.57    968.46 o 
   5  11   8        4.42       21.56     65.63 o 
   6  11   8    10344.55     9415.83    462.49 o 
   7  11   8       71.11      117.35     88.02 o 
   8  11   8       45.01      -83.71     74.01 o 
   9  11   8      692.28      709.79    193.92 o 
  10  11   8    10867.72    10820.01    644.95 o 
  11  11   8     1239.85     1388.18    282.07 o 
  12  11   8     5080.13     5031.82    485.16 o 
  13  11   8      487.32      883.37    285.55 o 
  14  11   8      316.52      233.19    282.22 o 
 -11  12   8       42.05      128.03    185.62 o 
 -10  12   8       15.52        2.92    166.42 o 
  -9  12   8      954.98     1102.01    231.84 o 
  -8  12   8     6268.57     7035.41    581.87 o 
  -7  12   8     2094.72     2097.98    285.48 o 
  -6  12   8     4417.43     4684.54    380.53 o 
  -5  12   8      534.56      408.40    118.39 o 
  -4  12   8       83.77       20.91     89.16 o 
  -3  12   8      123.45      -10.57     78.20 o 
  -2  12   8     2628.18     2652.81    206.82 o 
  -1  12   8      669.38      647.91    120.83 o 
   0  12   8    19579.84    19152.51   1131.70 o 
   1  12   8      138.75       71.34    102.70 o 
   2  12   8     6969.03     7180.51    260.51 o 
   3  12   8      188.89      281.66     81.00 o 
   4  12   8     1505.59     1559.73    136.13 o 
   5  12   8      190.12       76.27     81.12 o 
   6  12   8    13048.86    12829.73    388.19 o 
   7  12   8      974.15      837.15    114.29 o 
   8  12   8     9059.97     9340.55    513.49 o 
   9  12   8      917.39     1215.29    232.50 o 
  10  12   8     2651.45     3069.11    358.35 o 
  11  12   8       48.97     -185.58    177.87 o 
  12  12   8      413.20      443.04    240.76 o 
  13  12   8      742.21      547.26    364.98 o 
  14  12   8     2219.01     3103.71    441.20 o 
 -10  13   8     3496.87     3437.58   1027.96 o 
  -9  13   8     1258.20     1420.21    259.09 o 
  -8  13   8      147.89       38.82    221.24 o 
  -7  13   8       27.52      -78.50    138.89 o 
  -6  13   8     2407.74     2502.09    232.25 o 
  -5  13   8     1733.76     1860.39    200.38 o 
  -4  13   8    10987.49    10381.67    420.75 o 
  -3  13   8     1379.00     1505.39    243.40 o 
  -2  13   8     6901.72     6976.37    317.81 o 
  -1  13   8      307.31      395.72    106.95 o 
   0  13   8       82.04      178.16    103.10 o 
   1  13   8        2.28       22.46     83.02 o 
   2  13   8     7050.19     6415.45    409.42 o 
   3  13   8      151.64      140.09     77.83 o 
   4  13   8    17709.49    16596.80    706.96 o 
   5  13   8      525.65      465.84     98.47 o 
   6  13   8    13799.74    13485.25    530.36 o 
   7  13   8      307.29      194.10     94.09 o 
   8  13   8      391.80      458.15    107.53 o 
   9  13   8      457.74      471.99    188.49 o 
  10  13   8     7129.26     7098.98    518.87 o 
  11  13   8     1318.35     1307.34    278.73 o 
  12  13   8     4479.84     5140.26    502.43 o 
  13  13   8      486.49      829.16    302.99 o 
  14  13   8      317.69      410.38    291.00 o 
 -10  14   8      507.86      758.14    237.56 o 
  -9  14   8     1023.22     1200.14    241.18 o 
  -8  14   8     3040.95     3009.20    353.12 o 
  -7  14   8     1435.62     1804.60    460.66 o 
  -6  14   8     3057.17     3680.14    291.70 o 
  -5  14   8      251.43      268.14    130.74 o 
  -4  14   8      123.85       18.07    165.25 o 
  -3  14   8       52.49       68.21     95.12 o 
  -2  14   8     2859.10     3336.08    252.67 o 
  -1  14   8      397.98      489.95    193.61 o 
   0  14   8    10536.69     9844.03    492.37 o 
   1  14   8      137.97      202.21    104.20 o 
   2  14   8    13982.66    14063.99    488.79 o 
   3  14   8      104.69       18.36     98.57 o 
   4  14   8     1194.22     1245.52    136.38 o 
   5  14   8       55.30      -55.45     81.37 o 
   6  14   8    13000.44    13042.13    410.13 o 
   7  14   8      651.05      628.01    117.31 o 
   8  14   8     7417.81     7398.65    296.91 o 
   9  14   8      473.98      659.23    219.56 o 
  10  14   8     1680.91     1306.57    271.59 o 
  11  14   8       24.81      133.70    203.76 o 
  12  14   8     1275.18      978.81    532.60 o 
  13  14   8      499.59      787.73    304.79 o 
  -9  15   8      790.11      737.06    260.74 o 
  -8  15   8      812.60     1133.13    238.13 o 
  -7  15   8       14.51       -4.11    151.10 o 
  -6  15   8      731.72      880.27    182.03 o 
  -5  15   8      486.25      523.69    163.56 o 
  -4  15   8     3790.76     3985.68    298.92 o 
  -3  15   8      830.74      583.89    141.18 o 
  -2  15   8     9607.33     9386.33    399.63 o 
  -1  15   8      103.99       47.20    101.94 o 
   0  15   8      192.28      253.72    203.94 o 
   1  15   8        2.07      -70.94     84.07 o 
   2  15   8     4162.38     4022.75    264.94 o 
   3  15   8      119.75       45.23     97.16 o 
   4  15   8    13751.96    13510.04    482.68 o 
   5  15   8      482.37      530.61    179.42 o 
   6  15   8     4497.55     4382.37    389.40 o 
   7  15   8       14.07      -73.28    113.43 o 
   8  15   8      124.23       27.44    103.41 o 
   9  15   8      388.08       93.59    290.48 o 
  10  15   8     1398.44     1393.08    278.85 o 
  11  15   8      834.15      631.92    261.16 o 
  12  15   8     1762.43     1684.44    340.72 o 
  13  15   8      469.06      429.69    290.07 o 
  -8  16   8     1424.35     1821.60    554.38 o 
  -7  16   8      876.86     1112.51    228.33 o 
  -6  16   8     4939.01     5065.85    362.30 o 
  -5  16   8      160.99      159.85    133.12 o 
  -4  16   8      250.33      261.92    149.41 o 
  -3  16   8      110.93      386.87    149.46 o 
  -2  16   8     2104.79     2018.81    247.85 o 
  -1  16   8      274.50      212.94    122.21 o 
   0  16   8    11567.24    12054.15    650.94 o 
   1  16   8        6.05       63.85     99.97 o 
   2  16   8    11282.76    11141.37    440.13 o 
   3  16   8       60.76     -121.82     81.21 o 
   4  16   8      345.53      442.56    125.72 o 
   5  16   8       14.50     -126.76     84.50 o 
   6  16   8     5682.33     4978.09    293.83 o 
   7  16   8     1286.61     1287.08    168.23 o 
   8  16   8     8888.34     9262.11    425.76 o 
   9  16   8      896.43      986.76    262.78 o 
  10  16   8     1017.70      553.62    406.74 o 
  11  16   8        9.21      240.85    235.01 o 
  12  16   8      156.49       97.14    248.83 o 
  -8  17   8      618.79      748.49    245.66 o 
  -7  17   8        5.54      158.56    214.93 o 
  -6  17   8      641.63      558.04    177.73 o 
  -5  17   8      408.91      569.65    181.35 o 
  -4  17   8     3619.93     4011.26    326.35 o 
  -3  17   8      227.52      163.94    163.75 o 
  -2  17   8     3798.36     4055.68    404.86 o 
  -1  17   8        4.43      120.36    210.10 o 
   0  17   8       30.71      221.19    120.06 o 
   1  17   8        7.19       -5.78    117.94 o 
   2  17   8     5703.29     6309.47    346.64 o 
   3  17   8      106.30      110.00    107.40 o 
   4  17   8    12010.24    11734.90    613.99 o 
   5  17   8      548.68      659.84    141.97 o 
   6  17   8     2666.97     2436.67    222.57 o 
   7  17   8      145.45      -15.05    104.00 o 
   8  17   8      104.68       92.17    192.74 o 
   9  17   8      400.91      554.56    210.92 o 
  10  17   8     1951.84     1706.24    326.97 o 
  11  17   8     1495.56     1705.65    543.42 o 
  12  17   8     2491.86     2353.91    655.17 o 
  -7  18   8      668.73      963.41    257.34 o 
  -6  18   8     3903.40     3873.80    345.96 o 
  -5  18   8      104.33      231.39    161.56 o 
  -4  18   8      105.16      198.61    154.76 o 
  -3  18   8      113.94       87.74    145.28 o 
  -2  18   8     5444.16     5767.21    377.36 o 
  -1  18   8      189.34      258.36    179.98 o 
   0  18   8     6448.25     6620.70    560.05 o 
   1  18   8      111.96      -20.71    119.01 o 
   2  18   8     3453.16     3471.33    352.80 o 
   3  18   8      170.43      241.18    130.34 o 
   4  18   8       26.39      122.25    122.01 o 
   5  18   8       73.25      168.21    116.10 o 
   6  18   8     6958.69     7150.18    460.25 o 
   7  18   8     1018.87      281.98    207.27 o 
   8  18   8     4679.04     5391.22    593.88 o 
  10  18   8      540.14      213.28    416.65 o 
  11  18   8        9.23       18.32    407.94 o 
  -6  19   8      109.93      126.58    174.61 o 
  -5  19   8      310.98      373.69    169.28 o 
  -4  19   8     2989.94     3657.25    330.92 o 
  -3  19   8      130.76      143.61    154.33 o 
  -2  19   8     1856.22     2029.14    249.01 o 
  -1  19   8       15.92     -162.64    108.43 o 
   0  19   8       12.75     -268.91    235.58 o 
   1  19   8        0.60      240.14    145.92 o 
   2  19   8     2233.64     1903.08    225.73 o 
   3  19   8       81.45       16.68    143.98 o 
   4  19   8     3031.21     3524.14    356.99 o 
   5  19   8      268.66      447.63    178.71 o 
   6  19   8     2074.07     2100.44    283.17 o 
   7  19   8      397.64      203.46    171.10 o 
   8  19   8      151.95      239.42    264.65 o 
  -4  20   8      208.15      341.37    172.23 o 
  -3  20   8       66.00     -126.95    184.81 o 
  -2  20   8      907.86      953.28    202.28 o 
  -1  20   8       29.58       44.21    140.15 o 
   0  20   8     2427.81     2830.27    344.38 o 
   1  20   8       80.05      448.84    196.76 o 
   2  20   8     1075.38     1337.22    255.62 o 
   3  20   8       23.45      132.17    327.88 o 
   4  20   8       32.68      262.63    167.28 o 
   5  20   8        2.15      -38.74    202.32 o 
   6  20   8     1384.34     1516.72    258.01 o 
   7  20   8      208.91      389.30    184.28 o 
   8  20   8     2795.27     3077.86    496.86 o
[truncated: 378,052 more chars]
